# Supplementary material for: Incidence of skin and soft-tissue infections in England: 11-year retrospective study
Source: Epidemiol Infect. 2026 May 26;154:e80. doi: 10.1017/S0950268826101666 (PMC13279958; doi:10.1017/S0950268826101666)
Supplement: Vella et al. supplementary material [file S0950268826101666sup001.zip]

Archive with 5 entries (5 files):
- STAPH_EPI_CPRD_database study_FigureS2_CMYK.tif
- STAPH_EPI_CPRD database study__Supplement material_STROBE checklist.doc
- STAPH_EPI_CPRD database study_Supplement material_Table S2_MedcodeIDs.xlsx
- STAPH_EPI_CPRD database study_Supplement.docx
- STAPH_EPI_CPRD_database study_FigureS1_CMYK.tif
