# Supplementary material for: Incidence of skin and soft-tissue infections in England: 11-year retrospective study
Source: Epidemiol Infect. 2026 May 26;154:e80. doi: 10.1017/S0950268826101666 (PMC13279958; doi:10.1017/S0950268826101666)
Supplement: Vella et al. supplementary material [file S0950268826101666sup001.zip › STAPH_EPI_CPRD database study_Supplement material_Table S2_MedcodeIDs.xlsx]

## Sheet: SSTI diagnosis medcode
medcodeid	Diag	Diag_class	Diag_class_desc
780351000006112	infection due to device or graft	1	Surgical Site Infection/Device or graft/Non-healing Surgical Wound
359251000006117	infection due to device or graft	1	Surgical Site Infection/Device or graft/Non-healing Surgical Wound
7118431000006110	infection due to device or graft	1	Surgical Site Infection/Device or graft/Non-healing Surgical Wound
7118451000006110	infection due to device or graft	1	Surgical Site Infection/Device or graft/Non-healing Surgical Wound
5145331000006110	infection due to device or graft	1	Surgical Site Infection/Device or graft/Non-healing Surgical Wound
5645881000006110	infection due to device or graft	1	Surgical Site Infection/Device or graft/Non-healing Surgical Wound
1.202e+16	infection due to device or graft	1	Surgical Site Infection/Device or graft/Non-healing Surgical Wound
7482531000006110	infection due to device or graft	1	Surgical Site Infection/Device or graft/Non-healing Surgical Wound
5083741000006110	infection due to device or graft	1	Surgical Site Infection/Device or graft/Non-healing Surgical Wound
7482401000006110	infection due to device or graft	1	Surgical Site Infection/Device or graft/Non-healing Surgical Wound
7481991000006110	infection due to device or graft	1	Surgical Site Infection/Device or graft/Non-healing Surgical Wound
1.202e+16	infection due to device or graft	1	Surgical Site Infection/Device or graft/Non-healing Surgical Wound
5061361000006110	infection due to device or graft	1	Surgical Site Infection/Device or graft/Non-healing Surgical Wound
7481931000006110	infection due to device or graft	1	Surgical Site Infection/Device or graft/Non-healing Surgical Wound
1174091000000110	infection due to device or graft	1	Surgical Site Infection/Device or graft/Non-healing Surgical Wound
7481891000006110	infection due to device or graft	1	Surgical Site Infection/Device or graft/Non-healing Surgical Wound
3013351000006110	infection due to device or graft	1	Surgical Site Infection/Device or graft/Non-healing Surgical Wound
324943012	infection due to device or graft	1	Surgical Site Infection/Device or graft/Non-healing Surgical Wound
7481861000006110	infection due to device or graft	1	Surgical Site Infection/Device or graft/Non-healing Surgical Wound
5651551000006110	infection due to device or graft	1	Surgical Site Infection/Device or graft/Non-healing Surgical Wound
7482001000006110	infection due to device or graft	1	Surgical Site Infection/Device or graft/Non-healing Surgical Wound
8461471000006110	infection due to device or graft	1	Surgical Site Infection/Device or graft/Non-healing Surgical Wound
780311000006111	infection due to device or graft	1	Surgical Site Infection/Device or graft/Non-healing Surgical Wound
1887751000006110	infection due to device or graft	1	Surgical Site Infection/Device or graft/Non-healing Surgical Wound
5083751000006110	infection due to device or graft	1	Surgical Site Infection/Device or graft/Non-healing Surgical Wound
8087581000006110	infection due to device or graft	1	Surgical Site Infection/Device or graft/Non-healing Surgical Wound
5651581000006110	infection due to device or graft	1	Surgical Site Infection/Device or graft/Non-healing Surgical Wound
6002091000006110	infection due to device or graft	1	Surgical Site Infection/Device or graft/Non-healing Surgical Wound
324944018	infection due to device or graft	1	Surgical Site Infection/Device or graft/Non-healing Surgical Wound
5651591000006110	infection due to device or graft	1	Surgical Site Infection/Device or graft/Non-healing Surgical Wound
2956003019	infection due to device or graft	1	Surgical Site Infection/Device or graft/Non-healing Surgical Wound
7481921000006110	infection due to device or graft	1	Surgical Site Infection/Device or graft/Non-healing Surgical Wound
780321000006115	infection due to device or graft	1	Surgical Site Infection/Device or graft/Non-healing Surgical Wound
6047291000006110	infection due to device or graft	1	Surgical Site Infection/Device or graft/Non-healing Surgical Wound
7118441000006110	infection due to device or graft	1	Surgical Site Infection/Device or graft/Non-healing Surgical Wound
2240321000000110	infection due to device or graft	1	Surgical Site Infection/Device or graft/Non-healing Surgical Wound
5131921000006110	infection due to device or graft	1	Surgical Site Infection/Device or graft/Non-healing Surgical Wound
215701000000117	infection due to device or graft	1	Surgical Site Infection/Device or graft/Non-healing Surgical Wound
740181000006114	infection due to device or graft	1	Surgical Site Infection/Device or graft/Non-healing Surgical Wound
740191000006112	infection due to device or graft	1	Surgical Site Infection/Device or graft/Non-healing Surgical Wound
1887741000006110	infection due to device or graft	1	Surgical Site Infection/Device or graft/Non-healing Surgical Wound
325163011	non-healing surgical wound	1	Surgical Site Infection/Device or graft/Non-healing Surgical Wound
358466011	non-healing surgical wound	1	Surgical Site Infection/Device or graft/Non-healing Surgical Wound
358468012	non-healing surgical wound	1	Surgical Site Infection/Device or graft/Non-healing Surgical Wound
5131731000006110	non-healing surgical wound	1	Surgical Site Infection/Device or graft/Non-healing Surgical Wound
307911014	non-healing surgical wound	1	Surgical Site Infection/Device or graft/Non-healing Surgical Wound
307914018	non-healing surgical wound	1	Surgical Site Infection/Device or graft/Non-healing Surgical Wound
398451018	non-healing surgical wound	1	Surgical Site Infection/Device or graft/Non-healing Surgical Wound
872611000006112	non-healing surgical wound	1	Surgical Site Infection/Device or graft/Non-healing Surgical Wound
2604531000006110	non-healing surgical wound	1	Surgical Site Infection/Device or graft/Non-healing Surgical Wound
4373631000006110	non-healing surgical wound	1	Surgical Site Infection/Device or graft/Non-healing Surgical Wound
7862361000006110	non-healing surgical wound	1	Surgical Site Infection/Device or graft/Non-healing Surgical Wound
7235831000006110	non-healing surgical wound	1	Surgical Site Infection/Device or graft/Non-healing Surgical Wound
7803501000006110	non-healing surgical wound	1	Surgical Site Infection/Device or graft/Non-healing Surgical Wound
7530251000006110	non-healing surgical wound	1	Surgical Site Infection/Device or graft/Non-healing Surgical Wound
7862331000006110	non-healing surgical wound	1	Surgical Site Infection/Device or graft/Non-healing Surgical Wound
7803491000006110	non-healing surgical wound	1	Surgical Site Infection/Device or graft/Non-healing Surgical Wound
7496621000006110	non-healing surgical wound	1	Surgical Site Infection/Device or graft/Non-healing Surgical Wound
6965041000006110	non-healing surgical wound	1	Surgical Site Infection/Device or graft/Non-healing Surgical Wound
3444131000006110	non-healing surgical wound	1	Surgical Site Infection/Device or graft/Non-healing Surgical Wound
1.18874e+16	non-healing surgical wound	1	Surgical Site Infection/Device or graft/Non-healing Surgical Wound
6685181000006110	non-healing surgical wound	1	Surgical Site Infection/Device or graft/Non-healing Surgical Wound
7093581000006110	non-healing surgical wound	1	Surgical Site Infection/Device or graft/Non-healing Surgical Wound
35011000006112	non-healing surgical wound	1	Surgical Site Infection/Device or graft/Non-healing Surgical Wound
7530241000006110	non-healing surgical wound	1	Surgical Site Infection/Device or graft/Non-healing Surgical Wound
7862341000006110	non-healing surgical wound	1	Surgical Site Infection/Device or graft/Non-healing Surgical Wound
7015041000006110	non-healing surgical wound	1	Surgical Site Infection/Device or graft/Non-healing Surgical Wound
358467019	non-healing surgical wound	1	Surgical Site Infection/Device or graft/Non-healing Surgical Wound
6685191000006110	non-healing surgical wound	1	Surgical Site Infection/Device or graft/Non-healing Surgical Wound
6685171000006110	non-healing surgical wound	1	Surgical Site Infection/Device or graft/Non-healing Surgical Wound
7496581000006110	non-healing surgical wound	1	Surgical Site Infection/Device or graft/Non-healing Surgical Wound
7862351000006110	non-healing surgical wound	1	Surgical Site Infection/Device or graft/Non-healing Surgical Wound
7260501000006110	non-healing surgical wound	1	Surgical Site Infection/Device or graft/Non-healing Surgical Wound
6965031000006110	non-healing surgical wound	1	Surgical Site Infection/Device or graft/Non-healing Surgical Wound
4936871000006110	non-healing surgical wound	1	Surgical Site Infection/Device or graft/Non-healing Surgical Wound
8038321000006110	non-healing surgical wound	1	Surgical Site Infection/Device or graft/Non-healing Surgical Wound
1.18874e+16	non-healing surgical wound	1	Surgical Site Infection/Device or graft/Non-healing Surgical Wound
2854411000006110	non-healing surgical wound	1	Surgical Site Infection/Device or graft/Non-healing Surgical Wound
5131681000006110	non-healing surgical wound	1	Surgical Site Infection/Device or graft/Non-healing Surgical Wound
307559016	non-healing surgical wound	1	Surgical Site Infection/Device or graft/Non-healing Surgical Wound
56610014	Surgical site infection	1	Surgical Site Infection/Device or graft/Non-healing Surgical Wound
315157018	Surgical site infection	1	Surgical Site Infection/Device or graft/Non-healing Surgical Wound
27080012	Surgical site infection	1	Surgical Site Infection/Device or graft/Non-healing Surgical Wound
325178016	Surgical site infection	1	Surgical Site Infection/Device or graft/Non-healing Surgical Wound
325179012	Surgical site infection	1	Surgical Site Infection/Device or graft/Non-healing Surgical Wound
325180010	Surgical site infection	1	Surgical Site Infection/Device or graft/Non-healing Surgical Wound
451474015	Surgical site infection	1	Surgical Site Infection/Device or graft/Non-healing Surgical Wound
325184018	Surgical site infection	1	Surgical Site Infection/Device or graft/Non-healing Surgical Wound
253856014	Surgical site infection	1	Surgical Site Infection/Device or graft/Non-healing Surgical Wound
311463014	Surgical site infection	1	Surgical Site Infection/Device or graft/Non-healing Surgical Wound
451404016	Chronic ulcer of skin	2	Chronic ulcer of skin
451405015	Chronic ulcer of skin	2	Chronic ulcer of skin
300721013	Chronic ulcer of skin	2	Chronic ulcer of skin
300723011	Chronic ulcer of skin	2	Chronic ulcer of skin
914591000006113	Chronic ulcer of skin	2	Chronic ulcer of skin
608941000006119	Chronic ulcer of skin	2	Chronic ulcer of skin
399941017	Chronic ulcer of skin	2	Chronic ulcer of skin
512081010	Chronic ulcer of skin	2	Chronic ulcer of skin
357895013	Chronic ulcer of skin	2	Chronic ulcer of skin
357890015	Chronic ulcer of skin	2	Chronic ulcer of skin
486094011	Chronic ulcer of skin	2	Chronic ulcer of skin
88521000006110	Chronic ulcer of skin	2	Chronic ulcer of skin
357894012	Chronic ulcer of skin	2	Chronic ulcer of skin
357893018	Chronic ulcer of skin	2	Chronic ulcer of skin
66891000006111	Chronic ulcer of skin	2	Chronic ulcer of skin
309185018	Chronic ulcer of skin	2	Chronic ulcer of skin
498448012	Chronic ulcer of skin	2	Chronic ulcer of skin
357306011	abcess or cellulitis	3	Abscess/Cellulitis/Erysipelas/Folliculitis/Impetigo/Furuncle & Carbuncle/Mastitis/Other
357307019	abcess or cellulitis	3	Abscess/Cellulitis/Erysipelas/Folliculitis/Impetigo/Furuncle & Carbuncle/Mastitis/Other
359591000006114	abcess or cellulitis	3	Abscess/Cellulitis/Erysipelas/Folliculitis/Impetigo/Furuncle & Carbuncle/Mastitis/Other
359551000006115	abcess or cellulitis	3	Abscess/Cellulitis/Erysipelas/Folliculitis/Impetigo/Furuncle & Carbuncle/Mastitis/Other
710141000006110	abcess or cellulitis	3	Abscess/Cellulitis/Erysipelas/Folliculitis/Impetigo/Furuncle & Carbuncle/Mastitis/Other
52490016	abcess or cellulitis	3	Abscess/Cellulitis/Erysipelas/Folliculitis/Impetigo/Furuncle & Carbuncle/Mastitis/Other
359581000006111	abcess or cellulitis	3	Abscess/Cellulitis/Erysipelas/Folliculitis/Impetigo/Furuncle & Carbuncle/Mastitis/Other
359601000006118	abcess or cellulitis	3	Abscess/Cellulitis/Erysipelas/Folliculitis/Impetigo/Furuncle & Carbuncle/Mastitis/Other
302274010	abcess or cellulitis	3	Abscess/Cellulitis/Erysipelas/Folliculitis/Impetigo/Furuncle & Carbuncle/Mastitis/Other
137308019	abcess or cellulitis	3	Abscess/Cellulitis/Erysipelas/Folliculitis/Impetigo/Furuncle & Carbuncle/Mastitis/Other
219461000000111	abcess or cellulitis	3	Abscess/Cellulitis/Erysipelas/Folliculitis/Impetigo/Furuncle & Carbuncle/Mastitis/Other
439611000006111	abcess or cellulitis	3	Abscess/Cellulitis/Erysipelas/Folliculitis/Impetigo/Furuncle & Carbuncle/Mastitis/Other
458561000006117	abcess or cellulitis	3	Abscess/Cellulitis/Erysipelas/Folliculitis/Impetigo/Furuncle & Carbuncle/Mastitis/Other
555441000006118	abcess or cellulitis	3	Abscess/Cellulitis/Erysipelas/Folliculitis/Impetigo/Furuncle & Carbuncle/Mastitis/Other
556771000006111	abcess or cellulitis	3	Abscess/Cellulitis/Erysipelas/Folliculitis/Impetigo/Furuncle & Carbuncle/Mastitis/Other
524971000006117	abcess or cellulitis	3	Abscess/Cellulitis/Erysipelas/Folliculitis/Impetigo/Furuncle & Carbuncle/Mastitis/Other
194931000006115	abcess or cellulitis	3	Abscess/Cellulitis/Erysipelas/Folliculitis/Impetigo/Furuncle & Carbuncle/Mastitis/Other
307947010	abcess or cellulitis	3	Abscess/Cellulitis/Erysipelas/Folliculitis/Impetigo/Furuncle & Carbuncle/Mastitis/Other
307948017	abcess or cellulitis	3	Abscess/Cellulitis/Erysipelas/Folliculitis/Impetigo/Furuncle & Carbuncle/Mastitis/Other
307951012	abcess or cellulitis	3	Abscess/Cellulitis/Erysipelas/Folliculitis/Impetigo/Furuncle & Carbuncle/Mastitis/Other
307952017	abcess or cellulitis	3	Abscess/Cellulitis/Erysipelas/Folliculitis/Impetigo/Furuncle & Carbuncle/Mastitis/Other
359561000006118	abcess or cellulitis	3	Abscess/Cellulitis/Erysipelas/Folliculitis/Impetigo/Furuncle & Carbuncle/Mastitis/Other
359571000006113	abcess or cellulitis	3	Abscess/Cellulitis/Erysipelas/Folliculitis/Impetigo/Furuncle & Carbuncle/Mastitis/Other
359621000006111	abcess or cellulitis	3	Abscess/Cellulitis/Erysipelas/Folliculitis/Impetigo/Furuncle & Carbuncle/Mastitis/Other
308369013	abcess or cellulitis	3	Abscess/Cellulitis/Erysipelas/Folliculitis/Impetigo/Furuncle & Carbuncle/Mastitis/Other
411517017	abcess or cellulitis	3	Abscess/Cellulitis/Erysipelas/Folliculitis/Impetigo/Furuncle & Carbuncle/Mastitis/Other
1227884013	abcess or cellulitis	3	Abscess/Cellulitis/Erysipelas/Folliculitis/Impetigo/Furuncle & Carbuncle/Mastitis/Other
1227883019	abcess or cellulitis	3	Abscess/Cellulitis/Erysipelas/Folliculitis/Impetigo/Furuncle & Carbuncle/Mastitis/Other
308462017	abcess or cellulitis	3	Abscess/Cellulitis/Erysipelas/Folliculitis/Impetigo/Furuncle & Carbuncle/Mastitis/Other
357305010	abcess or cellulitis	3	Abscess/Cellulitis/Erysipelas/Folliculitis/Impetigo/Furuncle & Carbuncle/Mastitis/Other
206541013	abcess or cellulitis	3	Abscess/Cellulitis/Erysipelas/Folliculitis/Impetigo/Furuncle & Carbuncle/Mastitis/Other
357328011	abcess or cellulitis	3	Abscess/Cellulitis/Erysipelas/Folliculitis/Impetigo/Furuncle & Carbuncle/Mastitis/Other
40768015	abcess or cellulitis	3	Abscess/Cellulitis/Erysipelas/Folliculitis/Impetigo/Furuncle & Carbuncle/Mastitis/Other
308360012	abcess or cellulitis	3	Abscess/Cellulitis/Erysipelas/Folliculitis/Impetigo/Furuncle & Carbuncle/Mastitis/Other
357317012	abcess or cellulitis	3	Abscess/Cellulitis/Erysipelas/Folliculitis/Impetigo/Furuncle & Carbuncle/Mastitis/Other
357321017	abcess or cellulitis	3	Abscess/Cellulitis/Erysipelas/Folliculitis/Impetigo/Furuncle & Carbuncle/Mastitis/Other
370601000006113	abcess or cellulitis	3	Abscess/Cellulitis/Erysipelas/Folliculitis/Impetigo/Furuncle & Carbuncle/Mastitis/Other
32771017	abcess or cellulitis	3	Abscess/Cellulitis/Erysipelas/Folliculitis/Impetigo/Furuncle & Carbuncle/Mastitis/Other
399909011	abcess or cellulitis	3	Abscess/Cellulitis/Erysipelas/Folliculitis/Impetigo/Furuncle & Carbuncle/Mastitis/Other
117333013	abcess or cellulitis	3	Abscess/Cellulitis/Erysipelas/Folliculitis/Impetigo/Furuncle & Carbuncle/Mastitis/Other
423153016	abcess or cellulitis	3	Abscess/Cellulitis/Erysipelas/Folliculitis/Impetigo/Furuncle & Carbuncle/Mastitis/Other
370621000006115	abcess or cellulitis	3	Abscess/Cellulitis/Erysipelas/Folliculitis/Impetigo/Furuncle & Carbuncle/Mastitis/Other
541281000006113	abcess or cellulitis	3	Abscess/Cellulitis/Erysipelas/Folliculitis/Impetigo/Furuncle & Carbuncle/Mastitis/Other
347348011	abcess or cellulitis	3	Abscess/Cellulitis/Erysipelas/Folliculitis/Impetigo/Furuncle & Carbuncle/Mastitis/Other
219471000000116	abcess or cellulitis	3	Abscess/Cellulitis/Erysipelas/Folliculitis/Impetigo/Furuncle & Carbuncle/Mastitis/Other
302270018	abcess or cellulitis	3	Abscess/Cellulitis/Erysipelas/Folliculitis/Impetigo/Furuncle & Carbuncle/Mastitis/Other
302273016	abcess or cellulitis	3	Abscess/Cellulitis/Erysipelas/Folliculitis/Impetigo/Furuncle & Carbuncle/Mastitis/Other
85030014	abcess or cellulitis	3	Abscess/Cellulitis/Erysipelas/Folliculitis/Impetigo/Furuncle & Carbuncle/Mastitis/Other
541291000006111	abcess or cellulitis	3	Abscess/Cellulitis/Erysipelas/Folliculitis/Impetigo/Furuncle & Carbuncle/Mastitis/Other
308311019	abcess or cellulitis	3	Abscess/Cellulitis/Erysipelas/Folliculitis/Impetigo/Furuncle & Carbuncle/Mastitis/Other
62096018	abcess or cellulitis	3	Abscess/Cellulitis/Erysipelas/Folliculitis/Impetigo/Furuncle & Carbuncle/Mastitis/Other
158680013	abcess or cellulitis	3	Abscess/Cellulitis/Erysipelas/Folliculitis/Impetigo/Furuncle & Carbuncle/Mastitis/Other
308446011	abcess or cellulitis	3	Abscess/Cellulitis/Erysipelas/Folliculitis/Impetigo/Furuncle & Carbuncle/Mastitis/Other
541421000006113	abcess or cellulitis	3	Abscess/Cellulitis/Erysipelas/Folliculitis/Impetigo/Furuncle & Carbuncle/Mastitis/Other
78133018	abcess or cellulitis	3	Abscess/Cellulitis/Erysipelas/Folliculitis/Impetigo/Furuncle & Carbuncle/Mastitis/Other
450686015	abcess or cellulitis	3	Abscess/Cellulitis/Erysipelas/Folliculitis/Impetigo/Furuncle & Carbuncle/Mastitis/Other
12972011	abcess or cellulitis	3	Abscess/Cellulitis/Erysipelas/Folliculitis/Impetigo/Furuncle & Carbuncle/Mastitis/Other
25168017	abcess or cellulitis	3	Abscess/Cellulitis/Erysipelas/Folliculitis/Impetigo/Furuncle & Carbuncle/Mastitis/Other
58130016	abcess or cellulitis	3	Abscess/Cellulitis/Erysipelas/Folliculitis/Impetigo/Furuncle & Carbuncle/Mastitis/Other
450687012	abcess or cellulitis	3	Abscess/Cellulitis/Erysipelas/Folliculitis/Impetigo/Furuncle & Carbuncle/Mastitis/Other
357316015	abcess or cellulitis	3	Abscess/Cellulitis/Erysipelas/Folliculitis/Impetigo/Furuncle & Carbuncle/Mastitis/Other
308368017	abcess or cellulitis	3	Abscess/Cellulitis/Erysipelas/Folliculitis/Impetigo/Furuncle & Carbuncle/Mastitis/Other
472876012	abcess or cellulitis	3	Abscess/Cellulitis/Erysipelas/Folliculitis/Impetigo/Furuncle & Carbuncle/Mastitis/Other
308453019	abcess or cellulitis	3	Abscess/Cellulitis/Erysipelas/Folliculitis/Impetigo/Furuncle & Carbuncle/Mastitis/Other
541011000006113	abcess or cellulitis	3	Abscess/Cellulitis/Erysipelas/Folliculitis/Impetigo/Furuncle & Carbuncle/Mastitis/Other
399901014	abcess or cellulitis	3	Abscess/Cellulitis/Erysipelas/Folliculitis/Impetigo/Furuncle & Carbuncle/Mastitis/Other
308349015	abcess or cellulitis	3	Abscess/Cellulitis/Erysipelas/Folliculitis/Impetigo/Furuncle & Carbuncle/Mastitis/Other
308350015	abcess or cellulitis	3	Abscess/Cellulitis/Erysipelas/Folliculitis/Impetigo/Furuncle & Carbuncle/Mastitis/Other
308351016	abcess or cellulitis	3	Abscess/Cellulitis/Erysipelas/Folliculitis/Impetigo/Furuncle & Carbuncle/Mastitis/Other
308352011	abcess or cellulitis	3	Abscess/Cellulitis/Erysipelas/Folliculitis/Impetigo/Furuncle & Carbuncle/Mastitis/Other
308353018	abcess or cellulitis	3	Abscess/Cellulitis/Erysipelas/Folliculitis/Impetigo/Furuncle & Carbuncle/Mastitis/Other
308354012	abcess or cellulitis	3	Abscess/Cellulitis/Erysipelas/Folliculitis/Impetigo/Furuncle & Carbuncle/Mastitis/Other
399903012	abcess or cellulitis	3	Abscess/Cellulitis/Erysipelas/Folliculitis/Impetigo/Furuncle & Carbuncle/Mastitis/Other
540851000006112	abcess or cellulitis	3	Abscess/Cellulitis/Erysipelas/Folliculitis/Impetigo/Furuncle & Carbuncle/Mastitis/Other
308358010	abcess or cellulitis	3	Abscess/Cellulitis/Erysipelas/Folliculitis/Impetigo/Furuncle & Carbuncle/Mastitis/Other
308359019	abcess or cellulitis	3	Abscess/Cellulitis/Erysipelas/Folliculitis/Impetigo/Furuncle & Carbuncle/Mastitis/Other
308361011	abcess or cellulitis	3	Abscess/Cellulitis/Erysipelas/Folliculitis/Impetigo/Furuncle & Carbuncle/Mastitis/Other
308326017	abcess or cellulitis	3	Abscess/Cellulitis/Erysipelas/Folliculitis/Impetigo/Furuncle & Carbuncle/Mastitis/Other
308327014	abcess or cellulitis	3	Abscess/Cellulitis/Erysipelas/Folliculitis/Impetigo/Furuncle & Carbuncle/Mastitis/Other
308328016	abcess or cellulitis	3	Abscess/Cellulitis/Erysipelas/Folliculitis/Impetigo/Furuncle & Carbuncle/Mastitis/Other
308329012	abcess or cellulitis	3	Abscess/Cellulitis/Erysipelas/Folliculitis/Impetigo/Furuncle & Carbuncle/Mastitis/Other
308330019	abcess or cellulitis	3	Abscess/Cellulitis/Erysipelas/Folliculitis/Impetigo/Furuncle & Carbuncle/Mastitis/Other
308331015	abcess or cellulitis	3	Abscess/Cellulitis/Erysipelas/Folliculitis/Impetigo/Furuncle & Carbuncle/Mastitis/Other
308332010	abcess or cellulitis	3	Abscess/Cellulitis/Erysipelas/Folliculitis/Impetigo/Furuncle & Carbuncle/Mastitis/Other
399899017	abcess or cellulitis	3	Abscess/Cellulitis/Erysipelas/Folliculitis/Impetigo/Furuncle & Carbuncle/Mastitis/Other
540921000006112	abcess or cellulitis	3	Abscess/Cellulitis/Erysipelas/Folliculitis/Impetigo/Furuncle & Carbuncle/Mastitis/Other
399900010	abcess or cellulitis	3	Abscess/Cellulitis/Erysipelas/Folliculitis/Impetigo/Furuncle & Carbuncle/Mastitis/Other
308342012	abcess or cellulitis	3	Abscess/Cellulitis/Erysipelas/Folliculitis/Impetigo/Furuncle & Carbuncle/Mastitis/Other
308343019	abcess or cellulitis	3	Abscess/Cellulitis/Erysipelas/Folliculitis/Impetigo/Furuncle & Carbuncle/Mastitis/Other
399893016	abcess or cellulitis	3	Abscess/Cellulitis/Erysipelas/Folliculitis/Impetigo/Furuncle & Carbuncle/Mastitis/Other
308282015	abcess or cellulitis	3	Abscess/Cellulitis/Erysipelas/Folliculitis/Impetigo/Furuncle & Carbuncle/Mastitis/Other
308283013	abcess or cellulitis	3	Abscess/Cellulitis/Erysipelas/Folliculitis/Impetigo/Furuncle & Carbuncle/Mastitis/Other
308266016	abcess or cellulitis	3	Abscess/Cellulitis/Erysipelas/Folliculitis/Impetigo/Furuncle & Carbuncle/Mastitis/Other
308269011	abcess or cellulitis	3	Abscess/Cellulitis/Erysipelas/Folliculitis/Impetigo/Furuncle & Carbuncle/Mastitis/Other
308270012	abcess or cellulitis	3	Abscess/Cellulitis/Erysipelas/Folliculitis/Impetigo/Furuncle & Carbuncle/Mastitis/Other
308281010	abcess or cellulitis	3	Abscess/Cellulitis/Erysipelas/Folliculitis/Impetigo/Furuncle & Carbuncle/Mastitis/Other
399892014	abcess or cellulitis	3	Abscess/Cellulitis/Erysipelas/Folliculitis/Impetigo/Furuncle & Carbuncle/Mastitis/Other
399898013	abcess or cellulitis	3	Abscess/Cellulitis/Erysipelas/Folliculitis/Impetigo/Furuncle & Carbuncle/Mastitis/Other
399904018	abcess or cellulitis	3	Abscess/Cellulitis/Erysipelas/Folliculitis/Impetigo/Furuncle & Carbuncle/Mastitis/Other
42341000006115	abcess or cellulitis	3	Abscess/Cellulitis/Erysipelas/Folliculitis/Impetigo/Furuncle & Carbuncle/Mastitis/Other
396325011	abcess or cellulitis	3	Abscess/Cellulitis/Erysipelas/Folliculitis/Impetigo/Furuncle & Carbuncle/Mastitis/Other
308307013	abcess or cellulitis	3	Abscess/Cellulitis/Erysipelas/Folliculitis/Impetigo/Furuncle & Carbuncle/Mastitis/Other
308308015	abcess or cellulitis	3	Abscess/Cellulitis/Erysipelas/Folliculitis/Impetigo/Furuncle & Carbuncle/Mastitis/Other
308300010	abcess or cellulitis	3	Abscess/Cellulitis/Erysipelas/Folliculitis/Impetigo/Furuncle & Carbuncle/Mastitis/Other
399895011	abcess or cellulitis	3	Abscess/Cellulitis/Erysipelas/Folliculitis/Impetigo/Furuncle & Carbuncle/Mastitis/Other
399896012	abcess or cellulitis	3	Abscess/Cellulitis/Erysipelas/Folliculitis/Impetigo/Furuncle & Carbuncle/Mastitis/Other
399897015	abcess or cellulitis	3	Abscess/Cellulitis/Erysipelas/Folliculitis/Impetigo/Furuncle & Carbuncle/Mastitis/Other
541051000006114	abcess or cellulitis	3	Abscess/Cellulitis/Erysipelas/Folliculitis/Impetigo/Furuncle & Carbuncle/Mastitis/Other
308309011	abcess or cellulitis	3	Abscess/Cellulitis/Erysipelas/Folliculitis/Impetigo/Furuncle & Carbuncle/Mastitis/Other
308310018	abcess or cellulitis	3	Abscess/Cellulitis/Erysipelas/Folliculitis/Impetigo/Furuncle & Carbuncle/Mastitis/Other
308312014	abcess or cellulitis	3	Abscess/Cellulitis/Erysipelas/Folliculitis/Impetigo/Furuncle & Carbuncle/Mastitis/Other
308344013	abcess or cellulitis	3	Abscess/Cellulitis/Erysipelas/Folliculitis/Impetigo/Furuncle & Carbuncle/Mastitis/Other
308318013	abcess or cellulitis	3	Abscess/Cellulitis/Erysipelas/Folliculitis/Impetigo/Furuncle & Carbuncle/Mastitis/Other
308316012	abcess or cellulitis	3	Abscess/Cellulitis/Erysipelas/Folliculitis/Impetigo/Furuncle & Carbuncle/Mastitis/Other
308317015	abcess or cellulitis	3	Abscess/Cellulitis/Erysipelas/Folliculitis/Impetigo/Furuncle & Carbuncle/Mastitis/Other
308319017	abcess or cellulitis	3	Abscess/Cellulitis/Erysipelas/Folliculitis/Impetigo/Furuncle & Carbuncle/Mastitis/Other
308320011	abcess or cellulitis	3	Abscess/Cellulitis/Erysipelas/Folliculitis/Impetigo/Furuncle & Carbuncle/Mastitis/Other
308321010	abcess or cellulitis	3	Abscess/Cellulitis/Erysipelas/Folliculitis/Impetigo/Furuncle & Carbuncle/Mastitis/Other
308322015	abcess or cellulitis	3	Abscess/Cellulitis/Erysipelas/Folliculitis/Impetigo/Furuncle & Carbuncle/Mastitis/Other
308323013	abcess or cellulitis	3	Abscess/Cellulitis/Erysipelas/Folliculitis/Impetigo/Furuncle & Carbuncle/Mastitis/Other
308325018	abcess or cellulitis	3	Abscess/Cellulitis/Erysipelas/Folliculitis/Impetigo/Furuncle & Carbuncle/Mastitis/Other
308324019	abcess or cellulitis	3	Abscess/Cellulitis/Erysipelas/Folliculitis/Impetigo/Furuncle & Carbuncle/Mastitis/Other
399894010	abcess or cellulitis	3	Abscess/Cellulitis/Erysipelas/Folliculitis/Impetigo/Furuncle & Carbuncle/Mastitis/Other
308363014	abcess or cellulitis	3	Abscess/Cellulitis/Erysipelas/Folliculitis/Impetigo/Furuncle & Carbuncle/Mastitis/Other
540621000006119	abcess or cellulitis	3	Abscess/Cellulitis/Erysipelas/Folliculitis/Impetigo/Furuncle & Carbuncle/Mastitis/Other
308367010	abcess or cellulitis	3	Abscess/Cellulitis/Erysipelas/Folliculitis/Impetigo/Furuncle & Carbuncle/Mastitis/Other
298955019	erysipelas	3	Abscess/Cellulitis/Erysipelas/Folliculitis/Impetigo/Furuncle & Carbuncle/Mastitis/Other
3216421000006110	erysipelas	3	Abscess/Cellulitis/Erysipelas/Folliculitis/Impetigo/Furuncle & Carbuncle/Mastitis/Other
3501061000006110	erysipelas	3	Abscess/Cellulitis/Erysipelas/Folliculitis/Impetigo/Furuncle & Carbuncle/Mastitis/Other
5147561000006110	erysipelas	3	Abscess/Cellulitis/Erysipelas/Folliculitis/Impetigo/Furuncle & Carbuncle/Mastitis/Other
6672111000006110	erysipelas	3	Abscess/Cellulitis/Erysipelas/Folliculitis/Impetigo/Furuncle & Carbuncle/Mastitis/Other
3220051000006110	erysipelas	3	Abscess/Cellulitis/Erysipelas/Folliculitis/Impetigo/Furuncle & Carbuncle/Mastitis/Other
5147571000006110	erysipelas	3	Abscess/Cellulitis/Erysipelas/Folliculitis/Impetigo/Furuncle & Carbuncle/Mastitis/Other
6672101000006110	erysipelas	3	Abscess/Cellulitis/Erysipelas/Folliculitis/Impetigo/Furuncle & Carbuncle/Mastitis/Other
298954015	erysipelas	3	Abscess/Cellulitis/Erysipelas/Folliculitis/Impetigo/Furuncle & Carbuncle/Mastitis/Other
74483012	erysipelas	3	Abscess/Cellulitis/Erysipelas/Folliculitis/Impetigo/Furuncle & Carbuncle/Mastitis/Other
534631000006112	Carbuncle or furuncle	3	Abscess/Cellulitis/Erysipelas/Folliculitis/Impetigo/Furuncle & Carbuncle/Mastitis/Other
151360012	Carbuncle or furuncle	3	Abscess/Cellulitis/Erysipelas/Folliculitis/Impetigo/Furuncle & Carbuncle/Mastitis/Other
105983016	Carbuncle or furuncle	3	Abscess/Cellulitis/Erysipelas/Folliculitis/Impetigo/Furuncle & Carbuncle/Mastitis/Other
308217018	Carbuncle or furuncle	3	Abscess/Cellulitis/Erysipelas/Folliculitis/Impetigo/Furuncle & Carbuncle/Mastitis/Other
136765013	Carbuncle or furuncle	3	Abscess/Cellulitis/Erysipelas/Folliculitis/Impetigo/Furuncle & Carbuncle/Mastitis/Other
148039014	Carbuncle or furuncle	3	Abscess/Cellulitis/Erysipelas/Folliculitis/Impetigo/Furuncle & Carbuncle/Mastitis/Other
308220014	Carbuncle or furuncle	3	Abscess/Cellulitis/Erysipelas/Folliculitis/Impetigo/Furuncle & Carbuncle/Mastitis/Other
142202012	Carbuncle or furuncle	3	Abscess/Cellulitis/Erysipelas/Folliculitis/Impetigo/Furuncle & Carbuncle/Mastitis/Other
89376010	Carbuncle or furuncle	3	Abscess/Cellulitis/Erysipelas/Folliculitis/Impetigo/Furuncle & Carbuncle/Mastitis/Other
29479012	Carbuncle or furuncle	3	Abscess/Cellulitis/Erysipelas/Folliculitis/Impetigo/Furuncle & Carbuncle/Mastitis/Other
141666017	Carbuncle or furuncle	3	Abscess/Cellulitis/Erysipelas/Folliculitis/Impetigo/Furuncle & Carbuncle/Mastitis/Other
308221013	Carbuncle or furuncle	3	Abscess/Cellulitis/Erysipelas/Folliculitis/Impetigo/Furuncle & Carbuncle/Mastitis/Other
50180014	Carbuncle or furuncle	3	Abscess/Cellulitis/Erysipelas/Folliculitis/Impetigo/Furuncle & Carbuncle/Mastitis/Other
24267012	Carbuncle or furuncle	3	Abscess/Cellulitis/Erysipelas/Folliculitis/Impetigo/Furuncle & Carbuncle/Mastitis/Other
81533012	Carbuncle or furuncle	3	Abscess/Cellulitis/Erysipelas/Folliculitis/Impetigo/Furuncle & Carbuncle/Mastitis/Other
126931011	Carbuncle or furuncle	3	Abscess/Cellulitis/Erysipelas/Folliculitis/Impetigo/Furuncle & Carbuncle/Mastitis/Other
109559013	Carbuncle or furuncle	3	Abscess/Cellulitis/Erysipelas/Folliculitis/Impetigo/Furuncle & Carbuncle/Mastitis/Other
308222018	Carbuncle or furuncle	3	Abscess/Cellulitis/Erysipelas/Folliculitis/Impetigo/Furuncle & Carbuncle/Mastitis/Other
308223011	Carbuncle or furuncle	3	Abscess/Cellulitis/Erysipelas/Folliculitis/Impetigo/Furuncle & Carbuncle/Mastitis/Other
110214019	Carbuncle or furuncle	3	Abscess/Cellulitis/Erysipelas/Folliculitis/Impetigo/Furuncle & Carbuncle/Mastitis/Other
81488014	Carbuncle or furuncle	3	Abscess/Cellulitis/Erysipelas/Folliculitis/Impetigo/Furuncle & Carbuncle/Mastitis/Other
62650013	Carbuncle or furuncle	3	Abscess/Cellulitis/Erysipelas/Folliculitis/Impetigo/Furuncle & Carbuncle/Mastitis/Other
308224017	Carbuncle or furuncle	3	Abscess/Cellulitis/Erysipelas/Folliculitis/Impetigo/Furuncle & Carbuncle/Mastitis/Other
31854012	Carbuncle or furuncle	3	Abscess/Cellulitis/Erysipelas/Folliculitis/Impetigo/Furuncle & Carbuncle/Mastitis/Other
308225016	Carbuncle or furuncle	3	Abscess/Cellulitis/Erysipelas/Folliculitis/Impetigo/Furuncle & Carbuncle/Mastitis/Other
109363017	Carbuncle or furuncle	3	Abscess/Cellulitis/Erysipelas/Folliculitis/Impetigo/Furuncle & Carbuncle/Mastitis/Other
144042014	Carbuncle or furuncle	3	Abscess/Cellulitis/Erysipelas/Folliculitis/Impetigo/Furuncle & Carbuncle/Mastitis/Other
97274017	Carbuncle or furuncle	3	Abscess/Cellulitis/Erysipelas/Folliculitis/Impetigo/Furuncle & Carbuncle/Mastitis/Other
86595015	Carbuncle or furuncle	3	Abscess/Cellulitis/Erysipelas/Folliculitis/Impetigo/Furuncle & Carbuncle/Mastitis/Other
308226015	Carbuncle or furuncle	3	Abscess/Cellulitis/Erysipelas/Folliculitis/Impetigo/Furuncle & Carbuncle/Mastitis/Other
126597019	Carbuncle or furuncle	3	Abscess/Cellulitis/Erysipelas/Folliculitis/Impetigo/Furuncle & Carbuncle/Mastitis/Other
11075014	Carbuncle or furuncle	3	Abscess/Cellulitis/Erysipelas/Folliculitis/Impetigo/Furuncle & Carbuncle/Mastitis/Other
126598012	Carbuncle or furuncle	3	Abscess/Cellulitis/Erysipelas/Folliculitis/Impetigo/Furuncle & Carbuncle/Mastitis/Other
308228019	Carbuncle or furuncle	3	Abscess/Cellulitis/Erysipelas/Folliculitis/Impetigo/Furuncle & Carbuncle/Mastitis/Other
308229010	Carbuncle or furuncle	3	Abscess/Cellulitis/Erysipelas/Folliculitis/Impetigo/Furuncle & Carbuncle/Mastitis/Other
35906010	Carbuncle or furuncle	3	Abscess/Cellulitis/Erysipelas/Folliculitis/Impetigo/Furuncle & Carbuncle/Mastitis/Other
108363011	Carbuncle or furuncle	3	Abscess/Cellulitis/Erysipelas/Folliculitis/Impetigo/Furuncle & Carbuncle/Mastitis/Other
75253012	Carbuncle or furuncle	3	Abscess/Cellulitis/Erysipelas/Folliculitis/Impetigo/Furuncle & Carbuncle/Mastitis/Other
308230017	Carbuncle or furuncle	3	Abscess/Cellulitis/Erysipelas/Folliculitis/Impetigo/Furuncle & Carbuncle/Mastitis/Other
107494010	Carbuncle or furuncle	3	Abscess/Cellulitis/Erysipelas/Folliculitis/Impetigo/Furuncle & Carbuncle/Mastitis/Other
308231018	Carbuncle or furuncle	3	Abscess/Cellulitis/Erysipelas/Folliculitis/Impetigo/Furuncle & Carbuncle/Mastitis/Other
31909010	Carbuncle or furuncle	3	Abscess/Cellulitis/Erysipelas/Folliculitis/Impetigo/Furuncle & Carbuncle/Mastitis/Other
3128017	Carbuncle or furuncle	3	Abscess/Cellulitis/Erysipelas/Folliculitis/Impetigo/Furuncle & Carbuncle/Mastitis/Other
87382016	Carbuncle or furuncle	3	Abscess/Cellulitis/Erysipelas/Folliculitis/Impetigo/Furuncle & Carbuncle/Mastitis/Other
308233015	Carbuncle or furuncle	3	Abscess/Cellulitis/Erysipelas/Folliculitis/Impetigo/Furuncle & Carbuncle/Mastitis/Other
308234014	Carbuncle or furuncle	3	Abscess/Cellulitis/Erysipelas/Folliculitis/Impetigo/Furuncle & Carbuncle/Mastitis/Other
308235010	Carbuncle or furuncle	3	Abscess/Cellulitis/Erysipelas/Folliculitis/Impetigo/Furuncle & Carbuncle/Mastitis/Other
308236011	Carbuncle or furuncle	3	Abscess/Cellulitis/Erysipelas/Folliculitis/Impetigo/Furuncle & Carbuncle/Mastitis/Other
308237019	Carbuncle or furuncle	3	Abscess/Cellulitis/Erysipelas/Folliculitis/Impetigo/Furuncle & Carbuncle/Mastitis/Other
77288013	Carbuncle or furuncle	3	Abscess/Cellulitis/Erysipelas/Folliculitis/Impetigo/Furuncle & Carbuncle/Mastitis/Other
44432015	Carbuncle or furuncle	3	Abscess/Cellulitis/Erysipelas/Folliculitis/Impetigo/Furuncle & Carbuncle/Mastitis/Other
304773018	Carbuncle or furuncle	3	Abscess/Cellulitis/Erysipelas/Folliculitis/Impetigo/Furuncle & Carbuncle/Mastitis/Other
304774012	Carbuncle or furuncle	3	Abscess/Cellulitis/Erysipelas/Folliculitis/Impetigo/Furuncle & Carbuncle/Mastitis/Other
304762013	Carbuncle or furuncle	3	Abscess/Cellulitis/Erysipelas/Folliculitis/Impetigo/Furuncle & Carbuncle/Mastitis/Other
1001641000006110	Carbuncle or furuncle	3	Abscess/Cellulitis/Erysipelas/Folliculitis/Impetigo/Furuncle & Carbuncle/Mastitis/Other
2969401000006110	Carbuncle or furuncle	3	Abscess/Cellulitis/Erysipelas/Folliculitis/Impetigo/Furuncle & Carbuncle/Mastitis/Other
3153541000006110	Carbuncle or furuncle	3	Abscess/Cellulitis/Erysipelas/Folliculitis/Impetigo/Furuncle & Carbuncle/Mastitis/Other
3091321000006110	Carbuncle or furuncle	3	Abscess/Cellulitis/Erysipelas/Folliculitis/Impetigo/Furuncle & Carbuncle/Mastitis/Other
2666301000006110	Carbuncle or furuncle	3	Abscess/Cellulitis/Erysipelas/Folliculitis/Impetigo/Furuncle & Carbuncle/Mastitis/Other
2620421000006110	Carbuncle or furuncle	3	Abscess/Cellulitis/Erysipelas/Folliculitis/Impetigo/Furuncle & Carbuncle/Mastitis/Other
2697851000006110	Carbuncle or furuncle	3	Abscess/Cellulitis/Erysipelas/Folliculitis/Impetigo/Furuncle & Carbuncle/Mastitis/Other
2847791000006110	Carbuncle or furuncle	3	Abscess/Cellulitis/Erysipelas/Folliculitis/Impetigo/Furuncle & Carbuncle/Mastitis/Other
3082951000006110	Carbuncle or furuncle	3	Abscess/Cellulitis/Erysipelas/Folliculitis/Impetigo/Furuncle & Carbuncle/Mastitis/Other
3214681000006110	Carbuncle or furuncle	3	Abscess/Cellulitis/Erysipelas/Folliculitis/Impetigo/Furuncle & Carbuncle/Mastitis/Other
3756511000006110	Carbuncle or furuncle	3	Abscess/Cellulitis/Erysipelas/Folliculitis/Impetigo/Furuncle & Carbuncle/Mastitis/Other
2802201000006110	Carbuncle or furuncle	3	Abscess/Cellulitis/Erysipelas/Folliculitis/Impetigo/Furuncle & Carbuncle/Mastitis/Other
6942641000006110	Carbuncle or furuncle	3	Abscess/Cellulitis/Erysipelas/Folliculitis/Impetigo/Furuncle & Carbuncle/Mastitis/Other
3982361000006110	Carbuncle or furuncle	3	Abscess/Cellulitis/Erysipelas/Folliculitis/Impetigo/Furuncle & Carbuncle/Mastitis/Other
3977771000006110	Carbuncle or furuncle	3	Abscess/Cellulitis/Erysipelas/Folliculitis/Impetigo/Furuncle & Carbuncle/Mastitis/Other
3116871000006110	Carbuncle or furuncle	3	Abscess/Cellulitis/Erysipelas/Folliculitis/Impetigo/Furuncle & Carbuncle/Mastitis/Other
3071821000006110	Carbuncle or furuncle	3	Abscess/Cellulitis/Erysipelas/Folliculitis/Impetigo/Furuncle & Carbuncle/Mastitis/Other
3664431000006110	Carbuncle or furuncle	3	Abscess/Cellulitis/Erysipelas/Folliculitis/Impetigo/Furuncle & Carbuncle/Mastitis/Other
2697861000006110	Carbuncle or furuncle	3	Abscess/Cellulitis/Erysipelas/Folliculitis/Impetigo/Furuncle & Carbuncle/Mastitis/Other
3918821000006110	Carbuncle or furuncle	3	Abscess/Cellulitis/Erysipelas/Folliculitis/Impetigo/Furuncle & Carbuncle/Mastitis/Other
2950531000006110	Carbuncle or furuncle	3	Abscess/Cellulitis/Erysipelas/Folliculitis/Impetigo/Furuncle & Carbuncle/Mastitis/Other
2978271000006110	Carbuncle or furuncle	3	Abscess/Cellulitis/Erysipelas/Folliculitis/Impetigo/Furuncle & Carbuncle/Mastitis/Other
5724451000006110	Carbuncle or furuncle	3	Abscess/Cellulitis/Erysipelas/Folliculitis/Impetigo/Furuncle & Carbuncle/Mastitis/Other
2540521000006110	Carbuncle or furuncle	3	Abscess/Cellulitis/Erysipelas/Folliculitis/Impetigo/Furuncle & Carbuncle/Mastitis/Other
2775841000006110	Carbuncle or furuncle	3	Abscess/Cellulitis/Erysipelas/Folliculitis/Impetigo/Furuncle & Carbuncle/Mastitis/Other
3832321000006110	Carbuncle or furuncle	3	Abscess/Cellulitis/Erysipelas/Folliculitis/Impetigo/Furuncle & Carbuncle/Mastitis/Other
4803541000006110	Carbuncle or furuncle	3	Abscess/Cellulitis/Erysipelas/Folliculitis/Impetigo/Furuncle & Carbuncle/Mastitis/Other
3666101000006110	Carbuncle or furuncle	3	Abscess/Cellulitis/Erysipelas/Folliculitis/Impetigo/Furuncle & Carbuncle/Mastitis/Other
5901691000006110	Carbuncle or furuncle	3	Abscess/Cellulitis/Erysipelas/Folliculitis/Impetigo/Furuncle & Carbuncle/Mastitis/Other
3553831000006110	Carbuncle or furuncle	3	Abscess/Cellulitis/Erysipelas/Folliculitis/Impetigo/Furuncle & Carbuncle/Mastitis/Other
4803491000006110	Carbuncle or furuncle	3	Abscess/Cellulitis/Erysipelas/Folliculitis/Impetigo/Furuncle & Carbuncle/Mastitis/Other
3576301000006110	Carbuncle or furuncle	3	Abscess/Cellulitis/Erysipelas/Folliculitis/Impetigo/Furuncle & Carbuncle/Mastitis/Other
3354081000006110	Carbuncle or furuncle	3	Abscess/Cellulitis/Erysipelas/Folliculitis/Impetigo/Furuncle & Carbuncle/Mastitis/Other
3477531000006110	Carbuncle or furuncle	3	Abscess/Cellulitis/Erysipelas/Folliculitis/Impetigo/Furuncle & Carbuncle/Mastitis/Other
3018131000006110	Carbuncle or furuncle	3	Abscess/Cellulitis/Erysipelas/Folliculitis/Impetigo/Furuncle & Carbuncle/Mastitis/Other
3471991000006110	Carbuncle or furuncle	3	Abscess/Cellulitis/Erysipelas/Folliculitis/Impetigo/Furuncle & Carbuncle/Mastitis/Other
7306711000006110	Carbuncle or furuncle	3	Abscess/Cellulitis/Erysipelas/Folliculitis/Impetigo/Furuncle & Carbuncle/Mastitis/Other
3231731000006110	Carbuncle or furuncle	3	Abscess/Cellulitis/Erysipelas/Folliculitis/Impetigo/Furuncle & Carbuncle/Mastitis/Other
4803501000006110	Carbuncle or furuncle	3	Abscess/Cellulitis/Erysipelas/Folliculitis/Impetigo/Furuncle & Carbuncle/Mastitis/Other
3728821000006110	Carbuncle or furuncle	3	Abscess/Cellulitis/Erysipelas/Folliculitis/Impetigo/Furuncle & Carbuncle/Mastitis/Other
3289121000006110	Carbuncle or furuncle	3	Abscess/Cellulitis/Erysipelas/Folliculitis/Impetigo/Furuncle & Carbuncle/Mastitis/Other
3594261000006110	Carbuncle or furuncle	3	Abscess/Cellulitis/Erysipelas/Folliculitis/Impetigo/Furuncle & Carbuncle/Mastitis/Other
3084311000006110	Carbuncle or furuncle	3	Abscess/Cellulitis/Erysipelas/Folliculitis/Impetigo/Furuncle & Carbuncle/Mastitis/Other
519391000006110	Carbuncle or furuncle	3	Abscess/Cellulitis/Erysipelas/Folliculitis/Impetigo/Furuncle & Carbuncle/Mastitis/Other
519751000006115	Carbuncle or furuncle	3	Abscess/Cellulitis/Erysipelas/Folliculitis/Impetigo/Furuncle & Carbuncle/Mastitis/Other
3102531000006110	Carbuncle or furuncle	3	Abscess/Cellulitis/Erysipelas/Folliculitis/Impetigo/Furuncle & Carbuncle/Mastitis/Other
3105471000006110	Carbuncle or furuncle	3	Abscess/Cellulitis/Erysipelas/Folliculitis/Impetigo/Furuncle & Carbuncle/Mastitis/Other
2535808012	Carbuncle or furuncle	3	Abscess/Cellulitis/Erysipelas/Folliculitis/Impetigo/Furuncle & Carbuncle/Mastitis/Other
5501911000006110	Carbuncle or furuncle	3	Abscess/Cellulitis/Erysipelas/Folliculitis/Impetigo/Furuncle & Carbuncle/Mastitis/Other
797291000006110	Carbuncle or furuncle	3	Abscess/Cellulitis/Erysipelas/Folliculitis/Impetigo/Furuncle & Carbuncle/Mastitis/Other
23210012	folliculitis	3	Abscess/Cellulitis/Erysipelas/Folliculitis/Impetigo/Furuncle & Carbuncle/Mastitis/Other
763481000006117	folliculitis	3	Abscess/Cellulitis/Erysipelas/Folliculitis/Impetigo/Furuncle & Carbuncle/Mastitis/Other
1786821013	folliculitis	3	Abscess/Cellulitis/Erysipelas/Folliculitis/Impetigo/Furuncle & Carbuncle/Mastitis/Other
309062017	folliculitis	3	Abscess/Cellulitis/Erysipelas/Folliculitis/Impetigo/Furuncle & Carbuncle/Mastitis/Other
89199015	folliculitis	3	Abscess/Cellulitis/Erysipelas/Folliculitis/Impetigo/Furuncle & Carbuncle/Mastitis/Other
138226016	folliculitis	3	Abscess/Cellulitis/Erysipelas/Folliculitis/Impetigo/Furuncle & Carbuncle/Mastitis/Other
1786815014	folliculitis	3	Abscess/Cellulitis/Erysipelas/Folliculitis/Impetigo/Furuncle & Carbuncle/Mastitis/Other
503525013	folliculitis	3	Abscess/Cellulitis/Erysipelas/Folliculitis/Impetigo/Furuncle & Carbuncle/Mastitis/Other
309066019	folliculitis	3	Abscess/Cellulitis/Erysipelas/Folliculitis/Impetigo/Furuncle & Carbuncle/Mastitis/Other
309067011	folliculitis	3	Abscess/Cellulitis/Erysipelas/Folliculitis/Impetigo/Furuncle & Carbuncle/Mastitis/Other
80425016	impetigo	3	Abscess/Cellulitis/Erysipelas/Folliculitis/Impetigo/Furuncle & Carbuncle/Mastitis/Other
308382017	impetigo	3	Abscess/Cellulitis/Erysipelas/Folliculitis/Impetigo/Furuncle & Carbuncle/Mastitis/Other
1786733013	impetigo	3	Abscess/Cellulitis/Erysipelas/Folliculitis/Impetigo/Furuncle & Carbuncle/Mastitis/Other
308385015	impetigo	3	Abscess/Cellulitis/Erysipelas/Folliculitis/Impetigo/Furuncle & Carbuncle/Mastitis/Other
308386019	impetigo	3	Abscess/Cellulitis/Erysipelas/Folliculitis/Impetigo/Furuncle & Carbuncle/Mastitis/Other
308387011	impetigo	3	Abscess/Cellulitis/Erysipelas/Folliculitis/Impetigo/Furuncle & Carbuncle/Mastitis/Other
308388018	impetigo	3	Abscess/Cellulitis/Erysipelas/Folliculitis/Impetigo/Furuncle & Carbuncle/Mastitis/Other
308389014	impetigo	3	Abscess/Cellulitis/Erysipelas/Folliculitis/Impetigo/Furuncle & Carbuncle/Mastitis/Other
308390017	impetigo	3	Abscess/Cellulitis/Erysipelas/Folliculitis/Impetigo/Furuncle & Carbuncle/Mastitis/Other
308391018	impetigo	3	Abscess/Cellulitis/Erysipelas/Folliculitis/Impetigo/Furuncle & Carbuncle/Mastitis/Other
740221000006117	infected dermatitis	3	Abscess/Cellulitis/Erysipelas/Folliculitis/Impetigo/Furuncle & Carbuncle/Mastitis/Other
492621013	infected dermatitis	3	Abscess/Cellulitis/Erysipelas/Folliculitis/Impetigo/Furuncle & Carbuncle/Mastitis/Other
6851014	Mastitis	3	Abscess/Cellulitis/Erysipelas/Folliculitis/Impetigo/Furuncle & Carbuncle/Mastitis/Other
396756018	Mastitis	3	Abscess/Cellulitis/Erysipelas/Folliculitis/Impetigo/Furuncle & Carbuncle/Mastitis/Other
888801000006119	Mastitis	3	Abscess/Cellulitis/Erysipelas/Folliculitis/Impetigo/Furuncle & Carbuncle/Mastitis/Other
123071000006114	Mastitis	3	Abscess/Cellulitis/Erysipelas/Folliculitis/Impetigo/Furuncle & Carbuncle/Mastitis/Other
269261000006118	Mastitis	3	Abscess/Cellulitis/Erysipelas/Folliculitis/Impetigo/Furuncle & Carbuncle/Mastitis/Other
269291000006114	Mastitis	3	Abscess/Cellulitis/Erysipelas/Folliculitis/Impetigo/Furuncle & Carbuncle/Mastitis/Other
555451000006116	Mastitis	3	Abscess/Cellulitis/Erysipelas/Folliculitis/Impetigo/Furuncle & Carbuncle/Mastitis/Other
4802821000006110	Mastitis	3	Abscess/Cellulitis/Erysipelas/Folliculitis/Impetigo/Furuncle & Carbuncle/Mastitis/Other
5913271000006110	Mastitis	3	Abscess/Cellulitis/Erysipelas/Folliculitis/Impetigo/Furuncle & Carbuncle/Mastitis/Other
3767541000006110	Mastitis	3	Abscess/Cellulitis/Erysipelas/Folliculitis/Impetigo/Furuncle & Carbuncle/Mastitis/Other
3262091000006110	Mastitis	3	Abscess/Cellulitis/Erysipelas/Folliculitis/Impetigo/Furuncle & Carbuncle/Mastitis/Other
9323851000006110	Mastitis	3	Abscess/Cellulitis/Erysipelas/Folliculitis/Impetigo/Furuncle & Carbuncle/Mastitis/Other
3385671000006110	Mastitis	3	Abscess/Cellulitis/Erysipelas/Folliculitis/Impetigo/Furuncle & Carbuncle/Mastitis/Other
3653281000006110	Mastitis	3	Abscess/Cellulitis/Erysipelas/Folliculitis/Impetigo/Furuncle & Carbuncle/Mastitis/Other
3544581000006110	Mastitis	3	Abscess/Cellulitis/Erysipelas/Folliculitis/Impetigo/Furuncle & Carbuncle/Mastitis/Other
3584311000006110	Mastitis	3	Abscess/Cellulitis/Erysipelas/Folliculitis/Impetigo/Furuncle & Carbuncle/Mastitis/Other
3829161000006110	Mastitis	3	Abscess/Cellulitis/Erysipelas/Folliculitis/Impetigo/Furuncle & Carbuncle/Mastitis/Other
5107331000006110	Mastitis	3	Abscess/Cellulitis/Erysipelas/Folliculitis/Impetigo/Furuncle & Carbuncle/Mastitis/Other
2563351000006110	Mastitis	3	Abscess/Cellulitis/Erysipelas/Folliculitis/Impetigo/Furuncle & Carbuncle/Mastitis/Other
194931000006115	Mastitis	3	Abscess/Cellulitis/Erysipelas/Folliculitis/Impetigo/Furuncle & Carbuncle/Mastitis/Other
269251000006115	Mastitis	3	Abscess/Cellulitis/Erysipelas/Folliculitis/Impetigo/Furuncle & Carbuncle/Mastitis/Other
3780101000006110	Mastitis	3	Abscess/Cellulitis/Erysipelas/Folliculitis/Impetigo/Furuncle & Carbuncle/Mastitis/Other
2878491000006110	Mastitis	3	Abscess/Cellulitis/Erysipelas/Folliculitis/Impetigo/Furuncle & Carbuncle/Mastitis/Other
3512801000006110	Mastitis	3	Abscess/Cellulitis/Erysipelas/Folliculitis/Impetigo/Furuncle & Carbuncle/Mastitis/Other
3846951000006110	Mastitis	3	Abscess/Cellulitis/Erysipelas/Folliculitis/Impetigo/Furuncle & Carbuncle/Mastitis/Other
4791131000006110	Mastitis	3	Abscess/Cellulitis/Erysipelas/Folliculitis/Impetigo/Furuncle & Carbuncle/Mastitis/Other
45871015	Mastitis	3	Abscess/Cellulitis/Erysipelas/Folliculitis/Impetigo/Furuncle & Carbuncle/Mastitis/Other
2728041000006110	Mastitis	3	Abscess/Cellulitis/Erysipelas/Folliculitis/Impetigo/Furuncle & Carbuncle/Mastitis/Other
3957631000006110	Mastitis	3	Abscess/Cellulitis/Erysipelas/Folliculitis/Impetigo/Furuncle & Carbuncle/Mastitis/Other
9323861000006110	Mastitis	3	Abscess/Cellulitis/Erysipelas/Folliculitis/Impetigo/Furuncle & Carbuncle/Mastitis/Other
4802851000006110	Mastitis	3	Abscess/Cellulitis/Erysipelas/Folliculitis/Impetigo/Furuncle & Carbuncle/Mastitis/Other
269241000006117	Mastitis	3	Abscess/Cellulitis/Erysipelas/Folliculitis/Impetigo/Furuncle & Carbuncle/Mastitis/Other
444947015	Mastitis	3	Abscess/Cellulitis/Erysipelas/Folliculitis/Impetigo/Furuncle & Carbuncle/Mastitis/Other
6765071000006110	Mastitis	3	Abscess/Cellulitis/Erysipelas/Folliculitis/Impetigo/Furuncle & Carbuncle/Mastitis/Other
7530151000006110	Mastitis	3	Abscess/Cellulitis/Erysipelas/Folliculitis/Impetigo/Furuncle & Carbuncle/Mastitis/Other
3537201000006110	Mastitis	3	Abscess/Cellulitis/Erysipelas/Folliculitis/Impetigo/Furuncle & Carbuncle/Mastitis/Other
7530141000006110	Mastitis	3	Abscess/Cellulitis/Erysipelas/Folliculitis/Impetigo/Furuncle & Carbuncle/Mastitis/Other
5351581000006110	Mastitis	3	Abscess/Cellulitis/Erysipelas/Folliculitis/Impetigo/Furuncle & Carbuncle/Mastitis/Other
5107361000006110	Mastitis	3	Abscess/Cellulitis/Erysipelas/Folliculitis/Impetigo/Furuncle & Carbuncle/Mastitis/Other
3535421000006110	Mastitis	3	Abscess/Cellulitis/Erysipelas/Folliculitis/Impetigo/Furuncle & Carbuncle/Mastitis/Other
2789821000006110	Mastitis	3	Abscess/Cellulitis/Erysipelas/Folliculitis/Impetigo/Furuncle & Carbuncle/Mastitis/Other
7530121000006110	Mastitis	3	Abscess/Cellulitis/Erysipelas/Folliculitis/Impetigo/Furuncle & Carbuncle/Mastitis/Other
458571000006112	Mastitis	3	Abscess/Cellulitis/Erysipelas/Folliculitis/Impetigo/Furuncle & Carbuncle/Mastitis/Other
4802811000006110	Mastitis	3	Abscess/Cellulitis/Erysipelas/Folliculitis/Impetigo/Furuncle & Carbuncle/Mastitis/Other
4791121000006110	Mastitis	3	Abscess/Cellulitis/Erysipelas/Folliculitis/Impetigo/Furuncle & Carbuncle/Mastitis/Other
36995010	Mastitis	3	Abscess/Cellulitis/Erysipelas/Folliculitis/Impetigo/Furuncle & Carbuncle/Mastitis/Other
3479911000006110	Mastitis	3	Abscess/Cellulitis/Erysipelas/Folliculitis/Impetigo/Furuncle & Carbuncle/Mastitis/Other
5107341000006110	Mastitis	3	Abscess/Cellulitis/Erysipelas/Folliculitis/Impetigo/Furuncle & Carbuncle/Mastitis/Other
5107371000006110	Mastitis	3	Abscess/Cellulitis/Erysipelas/Folliculitis/Impetigo/Furuncle & Carbuncle/Mastitis/Other
3479921000006110	Mastitis	3	Abscess/Cellulitis/Erysipelas/Folliculitis/Impetigo/Furuncle & Carbuncle/Mastitis/Other
2877021000006110	Mastitis	3	Abscess/Cellulitis/Erysipelas/Folliculitis/Impetigo/Furuncle & Carbuncle/Mastitis/Other
6718901000006110	Mastitis	3	Abscess/Cellulitis/Erysipelas/Folliculitis/Impetigo/Furuncle & Carbuncle/Mastitis/Other
269271000006113	Mastitis	3	Abscess/Cellulitis/Erysipelas/Folliculitis/Impetigo/Furuncle & Carbuncle/Mastitis/Other
220901000000117	Mastitis	3	Abscess/Cellulitis/Erysipelas/Folliculitis/Impetigo/Furuncle & Carbuncle/Mastitis/Other
717011000006111	Mastitis	3	Abscess/Cellulitis/Erysipelas/Folliculitis/Impetigo/Furuncle & Carbuncle/Mastitis/Other
2844501000006110	Mastitis	3	Abscess/Cellulitis/Erysipelas/Folliculitis/Impetigo/Furuncle & Carbuncle/Mastitis/Other
2632161000006110	Mastitis	3	Abscess/Cellulitis/Erysipelas/Folliculitis/Impetigo/Furuncle & Carbuncle/Mastitis/Other
7762841000006110	Mastitis	3	Abscess/Cellulitis/Erysipelas/Folliculitis/Impetigo/Furuncle & Carbuncle/Mastitis/Other
269281000006111	Mastitis	3	Abscess/Cellulitis/Erysipelas/Folliculitis/Impetigo/Furuncle & Carbuncle/Mastitis/Other
75366010	Mastitis	3	Abscess/Cellulitis/Erysipelas/Folliculitis/Impetigo/Furuncle & Carbuncle/Mastitis/Other
7530131000006110	Mastitis	3	Abscess/Cellulitis/Erysipelas/Folliculitis/Impetigo/Furuncle & Carbuncle/Mastitis/Other
399910018	Unspecified local /subcutneaous/ superficial infection	3	Abscess/Cellulitis/Erysipelas/Folliculitis/Impetigo/Furuncle & Carbuncle/Mastitis/Other
143421000006115	Unspecified local /subcutneaous/ superficial infection	3	Abscess/Cellulitis/Erysipelas/Folliculitis/Impetigo/Furuncle & Carbuncle/Mastitis/Other
308400011	Unspecified local /subcutneaous/ superficial infection	3	Abscess/Cellulitis/Erysipelas/Folliculitis/Impetigo/Furuncle & Carbuncle/Mastitis/Other
308463010	Unspecified local /subcutneaous/ superficial infection	3	Abscess/Cellulitis/Erysipelas/Folliculitis/Impetigo/Furuncle & Carbuncle/Mastitis/Other
737941000006115	Unspecified local /subcutneaous/ superficial infection	3	Abscess/Cellulitis/Erysipelas/Folliculitis/Impetigo/Furuncle & Carbuncle/Mastitis/Other
399908015	Unspecified local /subcutneaous/ superficial infection	3	Abscess/Cellulitis/Erysipelas/Folliculitis/Impetigo/Furuncle & Carbuncle/Mastitis/Other
15961000006118	Unspecified local /subcutneaous/ superficial infection	3	Abscess/Cellulitis/Erysipelas/Folliculitis/Impetigo/Furuncle & Carbuncle/Mastitis/Other
3656371000006110	Unspecified local /subcutneaous/ superficial infection	3	Abscess/Cellulitis/Erysipelas/Folliculitis/Impetigo/Furuncle & Carbuncle/Mastitis/Other
3261901000006110	Unspecified local /subcutneaous/ superficial infection	3	Abscess/Cellulitis/Erysipelas/Folliculitis/Impetigo/Furuncle & Carbuncle/Mastitis/Other
3131941000006110	Unspecified local /subcutneaous/ superficial infection	3	Abscess/Cellulitis/Erysipelas/Folliculitis/Impetigo/Furuncle & Carbuncle/Mastitis/Other
2890241000006110	Unspecified local /subcutneaous/ superficial infection	3	Abscess/Cellulitis/Erysipelas/Folliculitis/Impetigo/Furuncle & Carbuncle/Mastitis/Other
4198691000006110	Unspecified local /subcutneaous/ superficial infection	3	Abscess/Cellulitis/Erysipelas/Folliculitis/Impetigo/Furuncle & Carbuncle/Mastitis/Other
2649481000006110	Unspecified local /subcutneaous/ superficial infection	3	Abscess/Cellulitis/Erysipelas/Folliculitis/Impetigo/Furuncle & Carbuncle/Mastitis/Other
3856851000006110	Unspecified local /subcutneaous/ superficial infection	3	Abscess/Cellulitis/Erysipelas/Folliculitis/Impetigo/Furuncle & Carbuncle/Mastitis/Other
7373221000006110	Unspecified local /subcutneaous/ superficial infection	3	Abscess/Cellulitis/Erysipelas/Folliculitis/Impetigo/Furuncle & Carbuncle/Mastitis/Other
3299891000006110	Unspecified local /subcutneaous/ superficial infection	3	Abscess/Cellulitis/Erysipelas/Folliculitis/Impetigo/Furuncle & Carbuncle/Mastitis/Other
2949011000006110	Unspecified local /subcutneaous/ superficial infection	3	Abscess/Cellulitis/Erysipelas/Folliculitis/Impetigo/Furuncle & Carbuncle/Mastitis/Other
3742191000006110	Unspecified local /subcutneaous/ superficial infection	3	Abscess/Cellulitis/Erysipelas/Folliculitis/Impetigo/Furuncle & Carbuncle/Mastitis/Other
2511611000006110	Unspecified local /subcutneaous/ superficial infection	3	Abscess/Cellulitis/Erysipelas/Folliculitis/Impetigo/Furuncle & Carbuncle/Mastitis/Other
2866661000006110	Unspecified local /subcutneaous/ superficial infection	3	Abscess/Cellulitis/Erysipelas/Folliculitis/Impetigo/Furuncle & Carbuncle/Mastitis/Other
3933341000006110	Unspecified local /subcutneaous/ superficial infection	3	Abscess/Cellulitis/Erysipelas/Folliculitis/Impetigo/Furuncle & Carbuncle/Mastitis/Other
3307851000006110	Unspecified local /subcutneaous/ superficial infection	3	Abscess/Cellulitis/Erysipelas/Folliculitis/Impetigo/Furuncle & Carbuncle/Mastitis/Other
2973411000006110	Unspecified local /subcutneaous/ superficial infection	3	Abscess/Cellulitis/Erysipelas/Folliculitis/Impetigo/Furuncle & Carbuncle/Mastitis/Other
3132741000006110	Unspecified local /subcutneaous/ superficial infection	3	Abscess/Cellulitis/Erysipelas/Folliculitis/Impetigo/Furuncle & Carbuncle/Mastitis/Other
2776571000006110	Unspecified local /subcutneaous/ superficial infection	3	Abscess/Cellulitis/Erysipelas/Folliculitis/Impetigo/Furuncle & Carbuncle/Mastitis/Other
2986591000006110	Unspecified local /subcutneaous/ superficial infection	3	Abscess/Cellulitis/Erysipelas/Folliculitis/Impetigo/Furuncle & Carbuncle/Mastitis/Other
2699811000006110	Unspecified local /subcutneaous/ superficial infection	3	Abscess/Cellulitis/Erysipelas/Folliculitis/Impetigo/Furuncle & Carbuncle/Mastitis/Other
3812431000006110	Unspecified local /subcutneaous/ superficial infection	3	Abscess/Cellulitis/Erysipelas/Folliculitis/Impetigo/Furuncle & Carbuncle/Mastitis/Other
322141011	Unspecified local /subcutneaous/ superficial infection	3	Abscess/Cellulitis/Erysipelas/Folliculitis/Impetigo/Furuncle & Carbuncle/Mastitis/Other
3407271000006110	Unspecified local /subcutneaous/ superficial infection	3	Abscess/Cellulitis/Erysipelas/Folliculitis/Impetigo/Furuncle & Carbuncle/Mastitis/Other
3208701000006110	Unspecified local /subcutneaous/ superficial infection	3	Abscess/Cellulitis/Erysipelas/Folliculitis/Impetigo/Furuncle & Carbuncle/Mastitis/Other
2724351000006110	Unspecified local /subcutneaous/ superficial infection	3	Abscess/Cellulitis/Erysipelas/Folliculitis/Impetigo/Furuncle & Carbuncle/Mastitis/Other
3517271000006110	Unspecified local /subcutneaous/ superficial infection	3	Abscess/Cellulitis/Erysipelas/Folliculitis/Impetigo/Furuncle & Carbuncle/Mastitis/Other
3215671000006110	Unspecified local /subcutneaous/ superficial infection	3	Abscess/Cellulitis/Erysipelas/Folliculitis/Impetigo/Furuncle & Carbuncle/Mastitis/Other
2695131000006110	Unspecified local /subcutneaous/ superficial infection	3	Abscess/Cellulitis/Erysipelas/Folliculitis/Impetigo/Furuncle & Carbuncle/Mastitis/Other
4198741000006110	Unspecified local /subcutneaous/ superficial infection	3	Abscess/Cellulitis/Erysipelas/Folliculitis/Impetigo/Furuncle & Carbuncle/Mastitis/Other
3001771000006110	Unspecified local /subcutneaous/ superficial infection	3	Abscess/Cellulitis/Erysipelas/Folliculitis/Impetigo/Furuncle & Carbuncle/Mastitis/Other
3269601000006110	Unspecified local /subcutneaous/ superficial infection	3	Abscess/Cellulitis/Erysipelas/Folliculitis/Impetigo/Furuncle & Carbuncle/Mastitis/Other
3880251000006110	Unspecified local /subcutneaous/ superficial infection	3	Abscess/Cellulitis/Erysipelas/Folliculitis/Impetigo/Furuncle & Carbuncle/Mastitis/Other
3276091000006110	Unspecified local /subcutneaous/ superficial infection	3	Abscess/Cellulitis/Erysipelas/Folliculitis/Impetigo/Furuncle & Carbuncle/Mastitis/Other
322427012	Unspecified local /subcutneaous/ superficial infection	3	Abscess/Cellulitis/Erysipelas/Folliculitis/Impetigo/Furuncle & Carbuncle/Mastitis/Other
3020971000006110	Unspecified local /subcutneaous/ superficial infection	3	Abscess/Cellulitis/Erysipelas/Folliculitis/Impetigo/Furuncle & Carbuncle/Mastitis/Other
3765041000006110	Unspecified local /subcutneaous/ superficial infection	3	Abscess/Cellulitis/Erysipelas/Folliculitis/Impetigo/Furuncle & Carbuncle/Mastitis/Other
2548441000006110	Unspecified local /subcutneaous/ superficial infection	3	Abscess/Cellulitis/Erysipelas/Folliculitis/Impetigo/Furuncle & Carbuncle/Mastitis/Other
3177061000006110	Unspecified local /subcutneaous/ superficial infection	3	Abscess/Cellulitis/Erysipelas/Folliculitis/Impetigo/Furuncle & Carbuncle/Mastitis/Other
3171661000006110	Unspecified local /subcutneaous/ superficial infection	3	Abscess/Cellulitis/Erysipelas/Folliculitis/Impetigo/Furuncle & Carbuncle/Mastitis/Other
2696481000006110	Unspecified local /subcutneaous/ superficial infection	3	Abscess/Cellulitis/Erysipelas/Folliculitis/Impetigo/Furuncle & Carbuncle/Mastitis/Other
3776491000006110	Unspecified local /subcutneaous/ superficial infection	3	Abscess/Cellulitis/Erysipelas/Folliculitis/Impetigo/Furuncle & Carbuncle/Mastitis/Other
7359671000006110	Unspecified local /subcutneaous/ superficial infection	3	Abscess/Cellulitis/Erysipelas/Folliculitis/Impetigo/Furuncle & Carbuncle/Mastitis/Other
2924221000006110	Unspecified local /subcutneaous/ superficial infection	3	Abscess/Cellulitis/Erysipelas/Folliculitis/Impetigo/Furuncle & Carbuncle/Mastitis/Other

## Sheet: comorbidities medcode
category	medcodeid	term
cardiovascular diseases	300932016	[X]Cardiovascular disease, unspecified
cardiovascular diseases	397829016	H/O: cardiovascular disease
cardiovascular diseases	35501000006118	Other cardiovascular diseases in pregnancy/childbirth/puerp
cardiovascular diseases	36311000006119	Other cardiovascular disease in pregnancy - baby delivered
cardiovascular diseases	496991000006111	Atherosclerotic cardiovascular disease
cardiovascular diseases	888011000006110	Preg.+ cardiovascular disease
cardiovascular diseases	3302691000006119	Cardiovascular disease
cardiovascular diseases	3302731000006110	CVD - cardiovascular disease
cardiovascular diseases	3552521000006112	Hypertensive cardiovascular disease
cardiovascular diseases	4410071000006115	Acute cardiovascular disease
cardiovascular diseases	5496991000006110	History of cardiovascular disease
cardiovascular diseases	11923511000006111	Cardiovascular disease, unspecified
Chronic kidney disease	251957012	H/O: renal dialysis
Chronic kidney disease	290737016	Dependence on renal dialysis
Chronic kidney disease	305192017	[X]Other chronic renal failure
Chronic kidney disease	354409011	Chronic renal impairment
Chronic kidney disease	354417015	Acute-on-chronic renal failure
Chronic kidney disease	394640016	Renal dialysis
Chronic kidney disease	509111010	Chronic renal failure
Chronic kidney disease	1227722017	[V]Aftercare involving renal dialysis NOS
Chronic kidney disease	176711000006111	Renal dialysis with complication, without blame
Chronic kidney disease	480871000006117	Anaemia of chronic renal failure
Chronic kidney disease	1726511000006111	Acute-on-chronic renal failure
Chronic kidney disease	3040651000006117	Complication of renal dialysis
Chronic kidney disease	3245861000006116	ESCRF - End stage chronic renal failure
Chronic kidney disease	3245881000006114	End stage chronic renal failure
Chronic kidney disease	3304611000006115	Anemia of chronic renal failure
Chronic kidney disease	3304621000006111	Anemia of chronic renal insufficiency
Chronic kidney disease	3304631000006114	Anaemia of chronic renal insufficiency
Chronic kidney disease	3566321000006113	Chronic renal failure diet
Chronic kidney disease	3973811000006118	Chronic renal failure syndrome
Chronic kidney disease	3973841000006119	CRF - Chronic renal failure
Chronic kidney disease	4543021000006113	History of renal dialysis
Chronic kidney disease	5094141000006118	Acute on chronic renal failure
Chronic kidney disease	7123261000006113	Family history of chronic renal impairment
Chronic kidney disease	7123271000006118	Family history of chronic renal disease
Chronic kidney disease	7480391000006114	History of chronic renal impairment
Chronic kidney disease	7643331000006114	Chronic renal disease
Chronic kidney disease	7841571000006110	Chronic renal insufficiency
Chronic kidney disease	7966621000006118	Diabetic stage 5 chronic renal impairment due to type 2 diabetes mellitus
Chronic kidney disease	7966651000006110	Diabetic stage 4 chronic renal impairment due to type 2 diabetes mellitus
Chronic kidney disease	7966701000006116	Diabetic stage 3 chronic renal impairment due to type 2 diabetes mellitus
Chronic kidney disease	7966771000006110	Diabetic stage 2 chronic renal impairment due to type 2 diabetes mellitus
Chronic kidney disease	7966801000006112	Diabetic stage 1 chronic renal impairment due to type 2 diabetes mellitus
Chronic kidney disease	7966881000006115	Chronic renal impairment due to type II diabetes mellitus
Chronic kidney disease	7966891000006117	Diabetic chronic renal impairment due to type 2 diabetes mellitus
Chronic kidney disease	7966901000006118	Chronic renal impairment due to type 2 diabetes mellitus
Chronic kidney disease	8039001000006115	Non-compliance with renal dialysis
Chronic kidney disease	9352761000006114	Renal dialysis done
Chronic kidney disease	12456631000006112	[V]Aftercare involving renal dialysis NOS
Chronic liver disease	303393017	Cirrhosis and chronic liver disease
Chronic liver disease	303464018	Other non-alcoholic chronic liver disease NOS
Chronic liver disease	303465017	Chronic liver disease
Chronic liver disease	303466016	Liver abscess and sequelae of chronic liver disease
Chronic liver disease	303489012	Liver abscess and chronic liver disease causing sequelae NOS
Chronic liver disease	396394015	Other sequelae of chronic liver disease
Chronic liver disease	1850901000006115	Reason for influenza vaccine - chronic liver disease
Chronic liver disease	7300021000006118	Sequela of chronic liver disease
dermatitis-eczema	2050012	Contact dermatitis due to primrose
dermatitis-eczema	8309018	Acrodermatitis atrophicans chronica
dermatitis-eczema	10833016	Juvenile dermatitis herpetiformis
dermatitis-eczema	13128017	Senile dermatitis herpetiformis
dermatitis-eczema	20373018	Contact dermatitis due to solar radiation
dermatitis-eczema	25148011	Dermatitis vegetans
dermatitis-eczema	31691015	Contact dermatitis due to fruit
dermatitis-eczema	38016018	Photodermatitis
dermatitis-eczema	38664014	Contact dermatitis due to solvents
dermatitis-eczema	46406011	Dermatitis factitia
dermatitis-eczema	46407019	Dermatitis artefacta
dermatitis-eczema	50967012	Contact dermatitis due to detergents
dermatitis-eczema	53389017	Contact dermatitis due to plastic
dermatitis-eczema	54060018	Contact dermatitis due to neomycin
dermatitis-eczema	60975016	Contact dermatitis due to fish
dermatitis-eczema	63652013	Contact dermatitis
dermatitis-eczema	67908018	Contact dermatitis due to arnica
dermatitis-eczema	71306016	Contact dermatitis due to dichromate
dermatitis-eczema	77108018	Contact dermatitis due to rubber
dermatitis-eczema	81109013	Contact dermatitis due to hot weather
dermatitis-eczema	81779016	Radiodermatitis
dermatitis-eczema	84230010	Seborrhoeic dermatitis
dermatitis-eczema	84231014	Seborrhoeic eczema
dermatitis-eczema	89586012	Neurodermatitis
dermatitis-eczema	89646013	Contact dermatitis due to ragweed
dermatitis-eczema	93035017	Contact dermatitis due to flour
dermatitis-eczema	94953018	Flexural eczema
dermatitis-eczema	98560010	Contact dermatitis due to cold weather
dermatitis-eczema	108236013	Contact dermatitis due to milk
dermatitis-eczema	108646019	Contact dermatitis due to lacquer tree
dermatitis-eczema	112091013	Contact dermatitis due to food in contact with skin
dermatitis-eczema	115978018	Contact dermatitis due to X-rays
dermatitis-eczema	121124014	Contact dermatitis due to meat
dermatitis-eczema	122961018	Contagious pustular dermatitis
dermatitis-eczema	127176015	Chondrodermatitis nodularis helicis
dermatitis-eczema	128743013	Contact dermatitis due to adhesive plaster
dermatitis-eczema	130689015	Contact dermatitis due to cosmetics
dermatitis-eczema	135069015	Nummular dermatitis
dermatitis-eczema	137226019	Infantile papular acrodermatitis
dermatitis-eczema	137914019	Contact dermatitis due to iodine
dermatitis-eczema	138508015	Contact dermatitis due to nylon
dermatitis-eczema	150503015	Infantile eczema
dermatitis-eczema	154630014	Dermatitis of eyelid
dermatitis-eczema	178428014	Contact dermatitis due to insecticide
dermatitis-eczema	178429018	Dermatitis herpetiformis
dermatitis-eczema	192189011	Pustular eczema
dermatitis-eczema	250073013	FH: Eczema
dermatitis-eczema	251783011	H/O: eczema
dermatitis-eczema	286715019	Herpes zoster with dermatitis of eyelid
dermatitis-eczema	286729018	Eczema herpeticum - Kaposi's varicelliform eruption
dermatitis-eczema	286749010	Herpes simplex eyelid dermatitis
dermatitis-eczema	286757013	Herpesviral vesicular dermatitis
dermatitis-eczema	298564016	Infective dermatitis of eyelid
dermatitis-eczema	300723011	Varicose veins of the leg with ulcer and eczema
dermatitis-eczema	308485016	Atopic dermatitis
dermatitis-eczema	308492014	Infantile seborrhoeic dermatitis
dermatitis-eczema	308495011	Infantile seborrhoeic dermatitis NOS
dermatitis-eczema	308497015	Atopic dermatitis NOS
dermatitis-eczema	308509010	Contact dermatitis due to chlorocompound
dermatitis-eczema	308510017	Contact dermatitis due to cyclohexane
dermatitis-eczema	308511018	Contact dermatitis due to ester
dermatitis-eczema	308512013	Contact dermatitis due to glycol
dermatitis-eczema	308513015	Contact dermatitis due to hydrocarbon
dermatitis-eczema	308514014	Contact dermatitis due to ketone
dermatitis-eczema	308515010	Contact dermatitis due to solvent NOS
dermatitis-eczema	308519016	Contact dermatitis due to keratolytics
dermatitis-eczema	308526016	Contact dermatitis due to medicament NOS
dermatitis-eczema	308527013	Contact dermatitis caused by chemical
dermatitis-eczema	308528015	Contact dermatitis due to acids
dermatitis-eczema	308532014	Contact dermatitis due to alkalis
dermatitis-eczema	308533016	Contact dermatitis due to caustics
dermatitis-eczema	308539017	Contact dermatitis: other chemicals NOS
dermatitis-eczema	308552010	Contact dermatitis due to plants
dermatitis-eczema	308554011	Contact dermatitis due to poison-ivy
dermatitis-eczema	308555012	Contact dermatitis due to poison-oak
dermatitis-eczema	308560011	Contact dermatitis due to plants NOS
dermatitis-eczema	308562015	Unspecified contact dermatitis due to solar radiation
dermatitis-eczema	308568016	Photocontact dermatitis [berloque dermatitis]
dermatitis-eczema	308573010	Contact dermatitis due to solar radn NOS
dermatitis-eczema	308575015	Allergic contact dermatitis due to adhesives
dermatitis-eczema	308576019	Allergic contact dermatitis due to cosmetics
dermatitis-eczema	308578018	Allergic contact dermatitis due to dyes
dermatitis-eczema	308579014	Allergic contact dermatitis due to other chemical products
dermatitis-eczema	308581011	Allergic contact dermatitis due to plants, except food
dermatitis-eczema	308585019	Irritant contact dermatitis due to cosmetics
dermatitis-eczema	308587010	Irritant contact dermatitis caused by chemical
dermatitis-eczema	308589013	Irritant contact dermatitis due to plants, except food
dermatitis-eczema	308602013	Contact dermatitis due to other specified agents
dermatitis-eczema	308609016	Contact dermatitis due to furs
dermatitis-eczema	308618019	Contact dermatitis due to preservatives
dermatitis-eczema	308619010	Contact dermatitis due to radiation
dermatitis-eczema	308622012	Contact dermatitis due to casting materials
dermatitis-eczema	308623019	Contact dermatitis: specified agent NOS
dermatitis-eczema	308624013	Contact dermatitis NOS
dermatitis-eczema	308633010	Ingestion dermatitis
dermatitis-eczema	308642015	Ingestion dermatitis due to food
dermatitis-eczema	308643013	Ingestion dermatitis due to other specified substance
dermatitis-eczema	308644019	Ingestion dermatitis NOS
dermatitis-eczema	308751018	Acrodermatitis continua
dermatitis-eczema	309315018	[X]Dermatitis and eczema
dermatitis-eczema	309316017	[X]Other seborrhoeic dermatitis
dermatitis-eczema	309319012	[X]Allergic contact dermatitis due to other agents
dermatitis-eczema	309321019	[X]Irritant contact dermatitis due to other agents
dermatitis-eczema	309323016	[X]Unspecified contact dermatitis due to other agents
dermatitis-eczema	309324010	[X]Dermatitis due to other substances taken internally
dermatitis-eczema	309325011	Dermatitis due to substances taken internally
dermatitis-eczema	309328013	[X]Other specified dermatitis
dermatitis-eczema	357504010	Hand eczema
dermatitis-eczema	357558018	Grease contact dermatitis
dermatitis-eczema	357559014	Oil contact dermatitis
dermatitis-eczema	357560016	Elastoplast contact dermatitis
dermatitis-eczema	357561017	Egg contact dermatitis
dermatitis-eczema	357562012	Lanolin contact dermatitis
dermatitis-eczema	357563019	Perfume contact dermatitis
dermatitis-eczema	357566010	Allergic contact dermatitis
dermatitis-eczema	357583018	Neurodermatitis - diffuse
dermatitis-eczema	357584012	Brocq's neurodermatitis
dermatitis-eczema	357830017	Perioral dermatitis
dermatitis-eczema	399476014	Contact or allergic eyelid dermatitis
dermatitis-eczema	399912014	Contact dermatitis and other eczemas
dermatitis-eczema	399913016	Contact dermatitis due to oils and greases
dermatitis-eczema	399914010	Contact dermatitis due to food NOS
dermatitis-eczema	399916012	Allergic contact dermatitis due to metal
dermatitis-eczema	399917015	Eczema
dermatitis-eczema	399918013	Ingestion dermatitis due to drugs
dermatitis-eczema	411635018	Varicose veins of the leg with eczema
dermatitis-eczema	486191017	Gravitational eczema
dermatitis-eczema	486791010	Acrodermatitis enteropathica
dermatitis-eczema	489882019	Varicose eczema
dermatitis-eczema	492621013	Infectious eczematoid dermatitis
dermatitis-eczema	506552014	Contact dermatitis due to jewellery
dermatitis-eczema	512310013	Eczema of external ear
dermatitis-eczema	585903012	Asteatotic eczema
dermatitis-eczema	1222758015	Acute radiodermatitis
dermatitis-eczema	1233663010	Chronic radiodermatitis
dermatitis-eczema	1494721011	Contact eczema
dermatitis-eczema	1775284012	Irritant contact dermatitis
dermatitis-eczema	1779279014	Erythrodermic eczema
dermatitis-eczema	1779345010	Infected eczema
dermatitis-eczema	1781705012	Occupational allergic contact dermatitis
dermatitis-eczema	1787545010	Ammonia dermatitis
dermatitis-eczema	1788053014	Acute eczematoid otitis extern
dermatitis-eczema	2645974013	Periocular dermatitis
dermatitis-eczema	3515368014	Irritant contact dermatitis caused by friction
dermatitis-eczema	3515370017	Irritant contact dermatitis caused by sweat
dermatitis-eczema	3515372013	Irritant contact dermatitis caused by body fluid
dermatitis-eczema	3527078019	Dermatitis of male genitalia
dermatitis-eczema	3527080013	Eczema of male genitalia
dermatitis-eczema	3527262014	Photodermatitis co-occurrent and due to autoimmune disease
dermatitis-eczema	3635353019	Occupational allergic contact dermatitis caused by industrial preservative
dermatitis-eczema	3635581012	Occupational allergic contact dermatitis caused by clothing
dermatitis-eczema	3635706019	Allergic contact dermatitis caused by fragrance
dermatitis-eczema	3635708018	Allergic contact dermatitis caused by footwear
dermatitis-eczema	3635713019	Allergic contact dermatitis caused by clothing
dermatitis-eczema	3635777010	Allergic contact dermatitis caused by systemic medicament
dermatitis-eczema	3636529019	Allergic contact dermatitis caused by dental material
dermatitis-eczema	3636532016	Allergic contact dermatitis caused by food flavor
dermatitis-eczema	3636533014	Allergic contact dermatitis caused by food flavour
dermatitis-eczema	3636534015	Allergic contact dermatitis caused by food additive
dermatitis-eczema	3636537010	Allergic contact dermatitis caused by agrochemical biocide
dermatitis-eczema	3636539013	Allergic contact dermatitis caused by cutting oil
dermatitis-eczema	3636541014	Eczema of lower leg
dermatitis-eczema	3637377012	Allergic contact dermatitis caused by disinfectant
dermatitis-eczema	3637380013	Allergic contact dermatitis caused by allergenic hapten derived from plant
dermatitis-eczema	3637381012	Allergic contact dermatitis caused by allergenic hapten derived from plants or organic matter
dermatitis-eczema	3637383010	Allergic contact dermatitis caused by rubber compound
dermatitis-eczema	3637384016	Irritant contact dermatitis caused by emollient substance
dermatitis-eczema	3637403013	Occupational allergic contact dermatitis caused by footwear
dermatitis-eczema	3637406017	Occupational allergic contact dermatitis caused by cosmetic
dermatitis-eczema	3637408016	Occupational allergic contact dermatitis caused by fragrance
dermatitis-eczema	3637410019	Occupational allergic contact dermatitis caused by dental material
dermatitis-eczema	3637411015	Occupational allergic contact dermatitis caused by food flavour
dermatitis-eczema	3637413017	Occupational allergic contact dermatitis caused by food flavor
dermatitis-eczema	3637414011	Occupational allergic contact dermatitis caused by food additive
dermatitis-eczema	3637416013	Occupational allergic contact dermatitis caused by hairdressing product
dermatitis-eczema	3637418014	Occupational allergic contact dermatitis caused by agrochemical biocide
dermatitis-eczema	3637421011	Occupational allergic contact dermatitis caused by cutting oil
dermatitis-eczema	3637423014	Occupational allergic contact dermatitis caused by disinfectant
dermatitis-eczema	3637424015	Occupational allergic contact dermatitis caused by metal compound
dermatitis-eczema	3637427010	Occupational allergic contact dermatitis caused by allergenic hapten derived from plant
dermatitis-eczema	3637428017	Occupational allergic contact dermatitis caused by biocide
dermatitis-eczema	3637430015	Occupational allergic contact dermatitis caused by rubber compound
dermatitis-eczema	3637432011	Occupational allergic contact dermatitis caused by systemic drug or medicament
dermatitis-eczema	3637435013	Occupational allergic contact dermatitis caused by topical medicament
dermatitis-eczema	10111000033114	Psoriasis And Eczema
dermatitis-eczema	100341000006117	Thrombocytopenic eczema with immunodeficiency
dermatitis-eczema	195021000006118	Pustular eczema
dermatitis-eczema	219361000000115	Contact eczema - eyelids
dermatitis-eczema	220911000000115	Seborrhoeic dermatitis of scalp
dermatitis-eczema	223901000000111	Contact dermatitis of eyelid
dermatitis-eczema	362991000006116	Allergic contact dermatitis caused by chemical
dermatitis-eczema	394521000006117	[X]Irritant contact dermatitis due to oth chemical products
dermatitis-eczema	430281000006110	[X]Unspcfd contact dermatitis due to other chemical products
dermatitis-eczema	477121000006119	Allergic (intrinsic) eczema
dermatitis-eczema	477331000006119	Allergic contact dermatitis due to drugs in contact with the skin
dermatitis-eczema	477371000006116	Allergic contact dermatitis due to food in contact with the skin
dermatitis-eczema	497341000006116	Atopic dermatitis/eczema
dermatitis-eczema	545831000006111	Vesicular hand eczema
dermatitis-eczema	552351000006115	Chondrodermatitis nodularis helicis
dermatitis-eczema	557651000006114	Circumoral dermatitis
dermatitis-eczema	590631000006113	Contact dermatitis due to cereal
dermatitis-eczema	590701000006112	Contact dermatitis due to drugs AND/OR medicine
dermatitis-eczema	590711000006110	Contact dermatitis due to dye
dermatitis-eczema	590781000006115	Contact dermatitis due to fungicide
dermatitis-eczema	590831000006112	Contact dermatitis due to infra-red rays
dermatitis-eczema	590901000006110	Contact dermatitis due to light, except sun
dermatitis-eczema	590931000006119	Contact dermatitis due to mercurial
dermatitis-eczema	591011000006116	Contact dermatitis due to pediculicide
dermatitis-eczema	591021000006112	Contact dermatitis due to phenol
dermatitis-eczema	591081000006111	Contact dermatitis due to poison sumac
dermatitis-eczema	591091000006114	Contact dermatitis due to poison-vine
dermatitis-eczema	591151000006116	Contact dermatitis due to scabicide
dermatitis-eczema	591201000006113	Contact dermatitis due to ultra-violet rays (excluding sun)
dermatitis-eczema	591221000006115	Contact dermatitis NOS
dermatitis-eczema	614311000006110	Dermatitis exfoliativa neonatorum
dermatitis-eczema	614361000006113	Dermatitis/dermatoses
dermatitis-eczema	622951000006114	Discoid eczema
dermatitis-eczema	622961000006111	Discoid eczema
dermatitis-eczema	633041000006119	Vesicular eczema of hands and/or feet
dermatitis-eczema	636491000006112	Dermatitis of eyelid
dermatitis-eczema	674301000006118	Eczema of nipple
dermatitis-eczema	674911000006116	Contact dermatitis due to nickel
dermatitis-eczema	676461000006118	Atopic neurodermatitis
dermatitis-eczema	681461000006115	Napkin dermatitis
dermatitis-eczema	737371000006110	Infantile seborrhoeic dermatitis capitis
dermatitis-eczema	740221000006117	Dermatitis
dermatitis-eczema	745631000006113	Irritant contact dermatitis due to drugs in contact with the skin
dermatitis-eczema	745641000006115	Irritant contact dermatitis due to food in contact with the skin
dermatitis-eczema	755361000006114	Juvenile plantar dermatitis
dermatitis-eczema	755371000006119	Juvenile plantar dermatitis
dermatitis-eczema	779631000006110	Infective dermatitis of eyelid resulting in deformity
dermatitis-eczema	853841000006115	Nickel dermatitis
dermatitis-eczema	857561000006114	No FH: eczema
dermatitis-eczema	884781000006111	Varicose eczema - leg
dermatitis-eczema	889121000006112	Seborrhoeic dermat/eczema NOS
dermatitis-eczema	889131000006110	Seborrhoeic dermatitis/eczema
dermatitis-eczema	889141000006117	Nappy rash : dermatitis
dermatitis-eczema	889151000006115	Dermatitis/eczemas NOS
dermatitis-eczema	889161000006118	Atopic eczema/dermatitis
dermatitis-eczema	889171000006113	Dermatitis/eczemas
dermatitis-eczema	889181000006111	Neurodermatitis
dermatitis-eczema	889191000006114	Atopic eczema/dermatitis NOS
dermatitis-eczema	889201000006112	Contact dermatitis/eczema
dermatitis-eczema	889211000006110	Contact dermatitis : solvents
dermatitis-eczema	889221000006119	Contact dermatitis: chemicals
dermatitis-eczema	889231000006116	Contact dermatitis:food/plants
dermatitis-eczema	889241000006114	Contact dermatitis: sun
dermatitis-eczema	889251000006111	Chronic Eczema
dermatitis-eczema	889261000006113	Ingestion dermatitis : drugs
dermatitis-eczema	889271000006118	Ingestion dermatitis : food
dermatitis-eczema	892631000033112	Eumovate Eczema And Dermatitis
dermatitis-eczema	905661000006119	[RFC] Eczema
dermatitis-eczema	906691000006119	[RFC] Varicose eczema
dermatitis-eczema	939531000006118	[RFC] Varicose eczema
dermatitis-eczema	939541000006111	[RFC] Eczema
dermatitis-eczema	950591000006112	Dermatitis/eczema
dermatitis-eczema	980491000006115	Exacerbation of eczema
dermatitis-eczema	1008901000006113	Eczema/Dermatitis
dermatitis-eczema	1011221000006117	Adverse reaction to Psoriasis And Eczema
dermatitis-eczema	1036751000006115	Adverse reaction to Eumovate Eczema And Dermatitis
dermatitis-eczema	1137101000000119	Referral to eczema clinic
dermatitis-eczema	1577061000006119	Eczema/Dermatitis
dermatitis-eczema	1808401000006118	Anticipatory OTC medication for dermatitis given
dermatitis-eczema	2233571000000112	Incontinence-associated dermatitis
dermatitis-eczema	2382031000033119	E45 Eczema Repair
dermatitis-eczema	2507741000006111	Contact dermatitis due to Primula
dermatitis-eczema	2507751000006113	Allergic dermatitis due to primrose
dermatitis-eczema	2507761000006110	Allergic dermatitis due to Primula
dermatitis-eczema	2507771000006115	Contact dermatitis caused by Primula
dermatitis-eczema	2507781000006117	Allergic dermatitis caused by Primula
dermatitis-eczema	2507791000006119	Allergic dermatitis caused by primrose
dermatitis-eczema	2507801000006118	Contact dermatitis caused by primrose
dermatitis-eczema	2512221000006114	Dermatitis simplex
dermatitis-eczema	2513971000006113	Chronic infantile eczema
dermatitis-eczema	2545941000006112	Intrabasal vesicular dermatitis
dermatitis-eczema	2547251000006110	Sensitization dermatitis
dermatitis-eczema	2547261000006112	Autoeczematisation
dermatitis-eczema	2547271000006117	Autosensitization dermatitis
dermatitis-eczema	2547291000006116	Sensitisation dermatitis
dermatitis-eczema	2547301000006115	Autoeczematization
dermatitis-eczema	2547321000006113	Autosensitisation dermatitis
dermatitis-eczema	2567971000006119	Acrodermatitis chronica atrophicans
dermatitis-eczema	2567981000006116	Dermatitis chronica atrophicans
dermatitis-eczema	2567991000006118	Dermatitis atrophicans
dermatitis-eczema	2596091000006117	Subacute generalised exfoliative dermatitis
dermatitis-eczema	2596101000006111	Subacute generalized exfoliative dermatitis
dermatitis-eczema	2609851000006115	Contact dermatitis caused by dye
dermatitis-eczema	2615051000006111	Bullous dermatitis
dermatitis-eczema	2616141000006116	Generalised seborrhoeic dermatitis of infants
dermatitis-eczema	2616151000006119	Generalized seborrheic dermatitis of infants
dermatitis-eczema	2617531000006115	Dermatitis of the newborn
dermatitis-eczema	2617541000006113	Neonatal dermatitis
dermatitis-eczema	2630821000006111	Acrodermatitis
dermatitis-eczema	2632961000000119	Patient-Oriented Eczema Measure score
dermatitis-eczema	2651141000006119	Viral papular dermatitis
dermatitis-eczema	2662451000006113	Megaloblastic anaemia due to exfoliative dermatitis
dermatitis-eczema	2662461000006110	Megaloblastic anemia due to exfoliative dermatitis
dermatitis-eczema	2665471000006112	Intraepidermal vesicular dermatitis
dermatitis-eczema	2668611000006112	Fistula dermatitis
dermatitis-eczema	2668621000006116	Stoma dermatitis
dermatitis-eczema	2673361000006116	Contact dermatitis due to Rhus venenata
dermatitis-eczema	2673371000006111	Allergic dermatitis due to poison sumac
dermatitis-eczema	2673381000006114	Allergic dermatitis due to Rhus venenata
dermatitis-eczema	2673391000006112	Contact dermatitis caused by poison sumac
dermatitis-eczema	2673401000006114	Contact dermatitis caused by Rhus venenata
dermatitis-eczema	2673411000006112	Allergic dermatitis caused by Rhus venenata
dermatitis-eczema	2673421000006116	Allergic dermatitis caused by poison sumac
dermatitis-eczema	2675101000006116	Acute infantile eczema
dermatitis-eczema	2687981000006114	Contact dermatitis caused by solar radiation
dermatitis-eczema	2698601000006112	Acute phototoxic dermatitis
dermatitis-eczema	2700501000006117	Acquired acrodermatitis enteropathica
dermatitis-eczema	2700511000006119	Non-hereditary acrodermatitis enteropathica
dermatitis-eczema	2702871000006110	Acute photoallergic dermatitis
dermatitis-eczema	2704471000006117	Lichenoid dermatitis
dermatitis-eczema	2705191000006111	Superficial perivascular dermatitis
dermatitis-eczema	2720031000006111	Fibrosing dermatitis
dermatitis-eczema	2730661000006111	Fungal dermatitis
dermatitis-eczema	2745541000006117	Melanodermatitis toxica lichenoides
dermatitis-eczema	2748691000006116	Subepidermal vesicular dermatitis
dermatitis-eczema	2767701000006111	Spongiotic vesicular dermatitis
dermatitis-eczema	2784701000006117	Contact dermatitis caused by fungicide
dermatitis-eczema	2798281000006112	Contact dermatitis caused by fruit
dermatitis-eczema	2823161000006112	Pigmented purpuric lichenoid dermatitis of Gougerot and Blum
dermatitis-eczema	2857411000006111	Early radiation dermatitis
dermatitis-eczema	2857421000006115	Acute radiation dermatitis
dermatitis-eczema	2860981000006116	Photosensitivity dermatitis
dermatitis-eczema	2866881000006113	Contact dermatitis caused by solvents
dermatitis-eczema	2876921000006114	Spongiotic dermatitis
dermatitis-eczema	2884301000006116	Atopic eczema
dermatitis-eczema	2884311000006118	Allergic eczema
dermatitis-eczema	2884321000006114	Allergic dermatitis
dermatitis-eczema	2884331000006112	Disseminated neurodermatitis
dermatitis-eczema	2884341000006119	AD - Atopic dermatitis
dermatitis-eczema	2885281000006119	Nodular dermatitis
dermatitis-eczema	2913611000006117	Psoriasiform seborrheic dermatitis
dermatitis-eczema	2913631000006111	Psoriasiform seborrhoeic dermatitis
dermatitis-eczema	2923341000006115	Acute dermatitis
dermatitis-eczema	2924921000006113	Contact dermatitis caused by scabicide
dermatitis-eczema	2941431000006115	Acrodermatitis perstans
dermatitis-eczema	2941471000006117	Pustular acrodermatitis
dermatitis-eczema	2943151000006119	Spongiotic psoriasiform dermatitis
dermatitis-eczema	2944841000006114	Dermatitis ficta
dermatitis-eczema	2944861000006113	Feigned dermatitis
dermatitis-eczema	2944871000006118	Simulated dermatitis
dermatitis-eczema	2944881000006115	Dermatitis simulata
dermatitis-eczema	2944891000006117	Factitious dermatitis
dermatitis-eczema	2944901000006118	DA - Dermatitis artefacta
dermatitis-eczema	2950971000006116	Intraepidermal vesicular AND/OR pustular dermatitis
dermatitis-eczema	2990471000006118	Contact dermatitis due to detergent
dermatitis-eczema	2990491000006117	Contact dermatitis caused by detergent
dermatitis-eczema	3014201000006118	Chronic generalised exfoliative dermatitis
dermatitis-eczema	3014211000006115	Chronic generalized exfoliative dermatitis
dermatitis-eczema	3014601000006115	Contact dermatitis caused by plastic
dermatitis-eczema	3021441000006112	Contact dermatitis caused by neomycin
dermatitis-eczema	3051501000006112	Mucosynechia atrophic bullous dermatitis
dermatitis-eczema	3062761000006116	Chronic dermatitis
dermatitis-eczema	3071861000006113	Ballooning vesicular dermatitis
dermatitis-eczema	3071951000006119	Stasis dermatitis
dermatitis-eczema	3071961000006117	Stasis eczema
dermatitis-eczema	3081241000006117	Immunodeficiency with thrombocytopenia AND eczema
dermatitis-eczema	3081251000006115	Eczema, thrombocytopenia, immunodeficiency syndrome
dermatitis-eczema	3084411000006117	Eczematous dermatitis of eyelid
dermatitis-eczema	3084421000006113	Eczema of eyelid
dermatitis-eczema	3084431000006111	Eyelid eczema
dermatitis-eczema	3088971000006113	Contact dermatitis caused by fish
dermatitis-eczema	3107001000006114	Hereditary acrodermatitis enteropathica
dermatitis-eczema	3107041000006111	Hereditary acrodermatitis enterohepatica
dermatitis-eczema	3107051000006113	AE - Acrodermatitis enteropathica
dermatitis-eczema	3134301000006114	Interface dermatitis, lichenoid type
dermatitis-eczema	3135911000006112	Cercarial dermatitis of freshwater mammalian type
dermatitis-eczema	3146351000006116	Allergic dermatitis due to bite of Ctenocephalides felis
dermatitis-eczema	3146361000006119	Allergic dermatitis caused by bite of Ctenocephalides felis
dermatitis-eczema	3148011000006118	Dermatitis venenata
dermatitis-eczema	3148021000006114	CD - Contact dermatitis
dermatitis-eczema	3148031000006112	Contact eczema
dermatitis-eczema	3155451000006115	Allergic dermatitis due to arnica
dermatitis-eczema	3155461000006118	Contact dermatitis caused by arnica
dermatitis-eczema	3155471000006113	Allergic dermatitis caused by arnica
dermatitis-eczema	3168361000006112	Eczematid-like purpura of Doucas and Kapetanakis
dermatitis-eczema	3188991000006118	Contact dermatitis caused by dichromate
dermatitis-eczema	3201111000006116	Facial eczema
dermatitis-eczema	3212961000006113	Chronic eczema
dermatitis-eczema	3229031000006115	Actinic dermatitis
dermatitis-eczema	3230991000006112	Allergic contact dermatitis due to secretions
dermatitis-eczema	3231001000006113	Allergic contact dermatitis caused by secretions
dermatitis-eczema	3247021000006111	Contact dermatitis caused by rubber
dermatitis-eczema	3256431000006116	Contact dermatitis caused by light, except sun
dermatitis-eczema	3294171000006114	Radiation dermatitis
dermatitis-eczema	3295801000006111	Contact dermatitis caused by cereal
dermatitis-eczema	3297101000006114	Dermatitis papillaris capilliti
dermatitis-eczema	3318721000006113	Seborrheic dermatitis
dermatitis-eczema	3318731000006111	Seborrheic eczema
dermatitis-eczema	3318751000006116	SBD - Seborrhoeic dermatitis
dermatitis-eczema	3318761000006119	SBD - Seborrheic dermatitis
dermatitis-eczema	3320421000006114	Diffuse neurodermatitis of Brocq
dermatitis-eczema	3330101000006112	Chronic contact dermatitis
dermatitis-eczema	3346661000006118	Psoriasiform dermatitis
dermatitis-eczema	3353371000006110	CAD - Chronic actinic dermatitis
dermatitis-eczema	3361111000006114	Subacute dermatitis
dermatitis-eczema	3361121000006118	Acute AND chronic dermatitis
dermatitis-eczema	3369051000006112	Phototoxic dermatitis
dermatitis-eczema	3369061000006114	Phototoxic eczema
dermatitis-eczema	3374001000006118	Neurodermatitis circumscripta
dermatitis-eczema	3374011000006115	Local neurodermatitis
dermatitis-eczema	3374041000006116	Circumscribed neurodermatitis
dermatitis-eczema	3374701000006115	Allergic dermatitis due to ragweed
dermatitis-eczema	3374711000006117	Contact dermatitis caused by ragweed
dermatitis-eczema	3374721000006113	Allergic dermatitis caused by ragweed
dermatitis-eczema	3376641000006118	Cercarial dermatitis of freshwater avian type
dermatitis-eczema	3380601000006111	Acute eczematoid otitis externa
dermatitis-eczema	3408791000006115	Contact dermatitis caused by flour
dermatitis-eczema	3444431000006111	Localised acrodermatitis continua of Hallopeau
dermatitis-eczema	3444441000006118	Localized acrodermatitis continua of Hallopeau
dermatitis-eczema	3447421000006116	Acute phytophotodermatitis
dermatitis-eczema	3448911000006116	Interface dermatitis
dermatitis-eczema	3449221000006113	Chronic phytophotodermatitis
dermatitis-eczema	3454591000006111	Eczema intertrigo
dermatitis-eczema	3457231000006119	Diffuse dermatitis
dermatitis-eczema	3462071000006117	Superficial AND deep perivascular dermatitis
dermatitis-eczema	3491091000006112	Dermatitis bullosa hereditaria
dermatitis-eczema	3518441000006112	Intragranular vesicular dermatitis
dermatitis-eczema	3539241000006110	Chronic lip fold dermatitis
dermatitis-eczema	3551541000006112	Pyogranulomatous dermatitis
dermatitis-eczema	3553171000006110	Pustular dermatitis virus
dermatitis-eczema	3553181000006113	Contagious pustular dermatitis virus
dermatitis-eczema	3553191000006111	CPD - Contagious pustular dermatitis virus
dermatitis-eczema	3558991000006118	Contact dermatitis caused by milk
dermatitis-eczema	3563181000006115	Contact dermatitis due to Rhus verniciflua
dermatitis-eczema	3563191000006117	Allergic dermatitis due to lacquer tree
dermatitis-eczema	3563201000006119	Allergic dermatitis due to Rhus verniciflua
dermatitis-eczema	3563211000006116	Allergic dermatitis caused by lacquer tree
dermatitis-eczema	3563221000006112	Allergic dermatitis caused by Rhus verniciflua
dermatitis-eczema	3563231000006110	Contact dermatitis caused by lacquer tree
dermatitis-eczema	3563241000006117	Contact dermatitis caused by Rhus verniciflua
dermatitis-eczema	3597331000006112	Contact dermatitis caused by food in contact with skin
dermatitis-eczema	3617221000006111	Contact dermatitis of eyelid
dermatitis-eczema	3617261000006117	Contact eczema eyelid
dermatitis-eczema	3625841000006116	Chronic phototoxic dermatitis
dermatitis-eczema	3635371000006117	Contact dermatitis due to X-ray
dermatitis-eczema	3635391000006116	Contact dermatitis caused by X-ray
dermatitis-eczema	3638101000006119	Contact dermatitis due to plants, except food
dermatitis-eczema	3638111000006116	Contact dermatitis due to non-food plant
dermatitis-eczema	3638121000006112	Allergic dermatitis due to non-food plant
dermatitis-eczema	3638131000006110	Allergic dermatitis due to plants, except food
dermatitis-eczema	3638141000006117	Allergic dermatitis caused by non-food plant
dermatitis-eczema	3638151000006115	Allergic dermatitis caused by plants, except food
dermatitis-eczema	3638161000006118	Contact dermatitis caused by non-food plant
dermatitis-eczema	3638171000006113	Contact dermatitis caused by plants, except food
dermatitis-eczema	3644841000006117	Eczematous conjunctivitis
dermatitis-eczema	3645201000006119	Proliferative dermatitis
dermatitis-eczema	3650931000006112	Purulent dermatitis
dermatitis-eczema	3650941000006119	Suppurative dermatitis
dermatitis-eczema	3650951000006117	Septic dermatitis
dermatitis-eczema	3650961000006115	Pyogenic dermatitis
dermatitis-eczema	3672211000006110	Contact dermatitis caused by pediculicide
dermatitis-eczema	3680031000006119	Interface dermatitis, vacuolar type
dermatitis-eczema	3686151000006110	Contact dermatitis caused by meat
dermatitis-eczema	3699681000006118	Late radiation dermatitis
dermatitis-eczema	3699691000006115	Chronic radiation dermatitis
dermatitis-eczema	3706311000006117	Acute vesicular dermatitis
dermatitis-eczema	3722861000006119	Trefoil dermatitis
dermatitis-eczema	3722871000006114	Dermatitis due to ingestion of Medicago polymorpha
dermatitis-eczema	3733121000006114	Amblyopia, neuropathy, orogenital dermatitis syndrome
dermatitis-eczema	3745551000006112	Nodular chondrodermatitis
dermatitis-eczema	3745561000006114	CDNH - Chondrodermatitis nodularis helicis
dermatitis-eczema	3745571000006119	CNH - Chondrodermatitis nodularis helicis
dermatitis-eczema	3762031000006113	Contact dermatitis caused by adhesive plaster
dermatitis-eczema	3770241000006115	Allergic contact dermatitis due to excretions
dermatitis-eczema	3770251000006118	Allergic contact dermatitis caused by excretions
dermatitis-eczema	3771651000006112	Intraepidermal pustular dermatitis
dermatitis-eczema	3781091000006115	Contact dermatitis caused by cosmetics
dermatitis-eczema	3819391000006117	Dermatitis due to drug AND/OR medicine taken internally
dermatitis-eczema	3819401000006115	Dermatitis medicamentosa due to ingested drugs
dermatitis-eczema	3819411000006117	Dermatitis due to drug taken internally
dermatitis-eczema	3819421000006113	Dermatitis medicamentosa caused by ingested drugs
dermatitis-eczema	3819431000006111	Dermatitis caused by drug taken internally
dermatitis-eczema	3819441000006118	Dermatitis caused by drug AND/OR medicine taken internally
dermatitis-eczema	3822911000006114	Contact dermatitis caused by radiation
dermatitis-eczema	3823951000006115	Nummular eczema
dermatitis-eczema	3823971000006113	Nummular eczematous dermatitis
dermatitis-eczema	3823981000006111	Exudative neurodermatitis
dermatitis-eczema	3826651000006115	Contact dermatitis caused by mercurial
dermatitis-eczema	3845751000006117	Acrodermatitis papulosa infantum
dermatitis-eczema	3845771000006110	Papular acrodermatitis of childhood
dermatitis-eczema	3853241000006112	Contact dermatitis caused by iodine
dermatitis-eczema	3858921000006116	Contact dermatitis caused by nylon
dermatitis-eczema	3864031000006116	Acrodermatitis continua of Hallopeau
dermatitis-eczema	3864041000006114	Dermatitis repens
dermatitis-eczema	3867141000006115	Polymorphous light eruption, eczematous type
dermatitis-eczema	3871911000006119	Photosensitive dermatitis
dermatitis-eczema	3874291000006115	Allergic inhalant dermatitis
dermatitis-eczema	3880041000006115	Acantholytic vesicular dermatitis
dermatitis-eczema	3889921000006116	Contact dermatitis due to jewelry
dermatitis-eczema	3889931000006118	Contact dermatitis caused by jewellery
dermatitis-eczema	3889941000006111	Contact dermatitis caused by jewelry
dermatitis-eczema	3899041000006111	Dermatitis medicamentosa (drug applied to skin)
dermatitis-eczema	3899051000006113	Contact dermatitis caused by drugs AND/OR medicine
dermatitis-eczema	3899451000006115	Dermatitis herpetiformis of pregnancy
dermatitis-eczema	3939291000006114	Cercarial dermatitis of sea water avian type
dermatitis-eczema	3941451000006117	Papular dermatitis of pregnancy
dermatitis-eczema	3941791000006119	Subacute contact dermatitis
dermatitis-eczema	3977201000006110	Dermatitis gangrenosa infantum
dermatitis-eczema	3981651000006112	Allergic dermatitis due to bite of Ctenocephalides canis
dermatitis-eczema	3981661000006114	Allergic dermatitis caused by bite of Ctenocephalides canis
dermatitis-eczema	3986291000006114	Diaper dermatitis
dermatitis-eczema	3986321000006117	Jacquet's dermatitis
dermatitis-eczema	3986341000006112	Urine-induced contact dermatitis
dermatitis-eczema	3986351000006114	Ammoniacal napkin dermatitis
dermatitis-eczema	3986371000006116	Irritant napkin dermatitis
dermatitis-eczema	4020211000006116	Contact dermatitis due to chromium
dermatitis-eczema	4020221000006112	Contact dermatitis caused by chromium
dermatitis-eczema	4020241000006117	Contact dermatitis caused by nickel
dermatitis-eczema	4054801000006110	Toxicodermatitis
dermatitis-eczema	4054811000006113	Toxic dermatitis
dermatitis-eczema	4055251000006114	Meadow grass dermatitis
dermatitis-eczema	4055261000006111	Dermatitis bullosa striata pratensis
dermatitis-eczema	4055271000006116	Meadow dermatitis
dermatitis-eczema	4055281000006118	Phytophlyctodermatitis
dermatitis-eczema	4055291000006115	Phytophotodermatitis due to topical exposure to furocoumarin
dermatitis-eczema	4055301000006119	Phytophotodermatitis caused by topical exposure to furocoumarin
dermatitis-eczema	4056011000006114	Injection site dermatitis
dermatitis-eczema	4062561000006110	Eczema of ear lobe
dermatitis-eczema	4062591000006119	Eczema of external auditory canal
dermatitis-eczema	4062611000006113	Eczematous otitis externa
dermatitis-eczema	4189011000006118	Primary irritant dermatitis
dermatitis-eczema	4189021000006114	Non-allergic contact dermatitis
dermatitis-eczema	4189031000006112	ICD - Irritant contact dermatitis
dermatitis-eczema	4192311000006112	Acute contact dermatitis
dermatitis-eczema	4192331000006118	Contact dermatitis caused by phenol
dermatitis-eczema	4192351000006113	Contact dermatitis caused by insecticide
dermatitis-eczema	4192401000006117	DH - Dermatitis herpetiformis
dermatitis-eczema	4192591000006111	Photoallergic dermatitis
dermatitis-eczema	4192601000006115	Photoallergic contact dermatitis
dermatitis-eczema	4192611000006117	Photoallergic eczema
dermatitis-eczema	4192621000006113	Allergic photocontact eczema
dermatitis-eczema	4201131000006113	Trichobilharzia cercarial dermatitis
dermatitis-eczema	4354811000006114	Vesicular eczema
dermatitis-eczema	4354821000006118	Vesicular eczematous dermatitis
dermatitis-eczema	4354831000006115	Exudative eczema
dermatitis-eczema	4354841000006113	Exudative eczematous dermatitis
dermatitis-eczema	4354861000006112	Pustular eczematous dermatitis
dermatitis-eczema	4354871000006117	Crusted eczema
dermatitis-eczema	4354881000006119	Crusted eczematous dermatitis
dermatitis-eczema	4354891000006116	Excoriated eczema
dermatitis-eczema	4354901000006117	Excoriated eczematous dermatitis
dermatitis-eczema	4354911000006119	Lichenified eczema
dermatitis-eczema	4354921000006110	Lichenified eczematous dermatitis
dermatitis-eczema	4354931000006113	Generalised exfoliative contact dermatitis
dermatitis-eczema	4354941000006115	Generalized exfoliative contact dermatitis
dermatitis-eczema	4510851000006113	Dry eczema
dermatitis-eczema	4515171000006119	Seborrheic dermatitis of scalp
dermatitis-eczema	4515181000006116	Seborrhoeic eczema of scalp
dermatitis-eczema	4515211000006117	Seborrheic eczema of scalp
dermatitis-eczema	4530871000006114	Family history: Eczema
dermatitis-eczema	4541271000006119	History of eczema
dermatitis-eczema	4742251000006116	Herpes zoster dermatitis of eyelids
dermatitis-eczema	4742271000006114	Eczema herpeticum
dermatitis-eczema	4742371000006117	Herpes simplex dermatitis of eyelid
dermatitis-eczema	4744191000006112	North American blastomycotic dermatitis
dermatitis-eczema	4744511000006110	Schistosome dermatitis
dermatitis-eczema	4744531000006116	Schistosomal cercarial dermatitis
dermatitis-eczema	4744581000006115	Cercarial dermatitis
dermatitis-eczema	4804241000006115	Infantile seborrheic dermatitis
dermatitis-eczema	4804261000006116	Contact dermatitis due to chlorocompound group
dermatitis-eczema	4804271000006111	Contact dermatitis caused by chlorocompound group
dermatitis-eczema	4804281000006114	Contact dermatitis caused by chlorocompound
dermatitis-eczema	4804301000006113	Contact dermatitis due to cyclohexane group
dermatitis-eczema	4804311000006111	Contact dermatitis caused by cyclohexane
dermatitis-eczema	4804321000006115	Contact dermatitis caused by cyclohexane group
dermatitis-eczema	4804341000006110	Contact dermatitis due to ester group
dermatitis-eczema	4804351000006112	Contact dermatitis caused by ester
dermatitis-eczema	4804361000006114	Contact dermatitis caused by ester group
dermatitis-eczema	4804381000006116	Contact dermatitis due to glycol group
dermatitis-eczema	4804391000006118	Contact dermatitis caused by glycol group
dermatitis-eczema	4804401000006116	Contact dermatitis caused by glycol
dermatitis-eczema	4804421000006114	Contact dermatitis caused by hydrocarbon
dermatitis-eczema	4804441000006119	Contact dermatitis due to ketone group
dermatitis-eczema	4804451000006117	Contact dermatitis caused by ketone group
dermatitis-eczema	4804461000006115	Contact dermatitis caused by ketone
dermatitis-eczema	4804471000006110	Contact dermatitis due to keratolytic
dermatitis-eczema	4804491000006111	Contact dermatitis due to keratolytic agent
dermatitis-eczema	4804501000006115	Contact dermatitis caused by keratolytic agent
dermatitis-eczema	4804511000006117	Contact dermatitis caused by keratolytic
dermatitis-eczema	4804531000006111	Contact dermatitis due to acid
dermatitis-eczema	4804541000006118	Contact dermatitis caused by acid
dermatitis-eczema	4804551000006116	Contact dermatitis due to alkali
dermatitis-eczema	4804571000006114	Contact dermatitis caused by alkali
dermatitis-eczema	4804581000006112	Contact dermatitis due to caustic
dermatitis-eczema	4804601000006119	Contact dermatitis due to caustic agent
dermatitis-eczema	4804611000006116	Contact dermatitis caused by caustic agent
dermatitis-eczema	4804621000006112	Contact dermatitis caused by caustic
dermatitis-eczema	4804651000006115	Contact dermatitis caused by plants
dermatitis-eczema	4804661000006118	Contact dermatitis due to poison ivy
dermatitis-eczema	4804681000006111	Allergic dermatitis due to Rhus toxicodendron
dermatitis-eczema	4804691000006114	Contact dermatitis due to Rhus toxicodendron
dermatitis-eczema	4804701000006114	Allergic dermatitis due to poison ivy
dermatitis-eczema	4804711000006112	Contact dermatitis caused by poison ivy
dermatitis-eczema	4804721000006116	Allergic dermatitis caused by Rhus toxicodendron
dermatitis-eczema	4804731000006118	Contact dermatitis caused by poison-ivy
dermatitis-eczema	4804741000006111	Contact dermatitis caused by Rhus toxicodendron
dermatitis-eczema	4804751000006113	Allergic dermatitis caused by poison ivy
dermatitis-eczema	4804761000006110	Contact dermatitis due to poison oak
dermatitis-eczema	4804781000006117	Contact dermatitis caused by poison oak
dermatitis-eczema	4804851000006119	Photocontact dermatitis
dermatitis-eczema	4804881000006110	Allergic contact dermatitis due to adhesive
dermatitis-eczema	4804901000006112	Allergic contact dermatitis caused by adhesive
dermatitis-eczema	4804911000006110	Allergic contact dermatitis due to cosmetic
dermatitis-eczema	4804931000006116	Allergic contact dermatitis caused by cosmetic
dermatitis-eczema	4804941000006114	Allergic contact dermatitis due to drug in contact with skin
dermatitis-eczema	4804961000006113	Allergic contact dermatitis caused by drug in contact with skin
dermatitis-eczema	4804971000006118	Allergic contact dermatitis due to dye
dermatitis-eczema	4804991000006117	Allergic contact dermatitis caused by dye
dermatitis-eczema	4805011000006110	Allergic contact dermatitis caused by food in contact with skin
dermatitis-eczema	4805031000006116	Allergic contact dermatitis caused by plants, except food
dermatitis-eczema	4805061000006113	Irritant contact dermatitis due to cosmetic
dermatitis-eczema	4805081000006115	Irritant contact dermatitis caused by cosmetic
dermatitis-eczema	4805091000006117	Irritant contact dermatitis due to drug in contact with skin
dermatitis-eczema	4805111000006114	Irritant contact dermatitis caused by drug in contact with skin
dermatitis-eczema	4805121000006118	Irritant contact dermatitis due to food in contact with skin
dermatitis-eczema	4805141000006113	Irritant contact dermatitis caused by food in contact with skin
dermatitis-eczema	4805161000006112	Irritant contact dermatitis caused by plants, except food
dermatitis-eczema	4805211000006115	Contact dermatitis due to fur
dermatitis-eczema	4805231000006114	Contact dermatitis caused by fur
dermatitis-eczema	4805251000006119	Contact dermatitis caused by preservatives
dermatitis-eczema	4805261000006117	Contact dermatitis due to ultraviolet rays (excluding sunlight)
dermatitis-eczema	4805271000006112	Contact dermatitis caused by ultraviolet rays (excluding sunlight)
dermatitis-eczema	4805291000006113	Contact dermatitis caused by casting materials
dermatitis-eczema	4805421000006110	Ingestion dermatitis caused by food
dermatitis-eczema	4805991000006118	Exfoliative dermatitis due to psoriasis
dermatitis-eczema	4806791000006114	Eczema craquele
dermatitis-eczema	4806801000006110	Eczema craquelÃ©
dermatitis-eczema	4807401000006110	Vesicular eczema of feet
dermatitis-eczema	4935751000006110	Occupational eczema
dermatitis-eczema	5027561000006113	Blepharitis in seborrhoeic eczema
dermatitis-eczema	5027571000006118	Blepharitis in seborrheic eczema
dermatitis-eczema	5027631000006117	Bacterial dermatitis of eyelid
dermatitis-eczema	5027651000006112	Viral dermatitis of eyelid
dermatitis-eczema	5027661000006114	Fungal dermatitis of eyelid
dermatitis-eczema	5033711000006113	Neurodermatitis of external ear
dermatitis-eczema	5090161000006111	Peristomal dermatitis
dermatitis-eczema	5090171000006116	Peristomal eczema
dermatitis-eczema	5120791000006116	Eczema vaccinatum
dermatitis-eczema	5122021000006116	Friction dermatitis of children
dermatitis-eczema	5122031000006118	Friction eczema
dermatitis-eczema	5122041000006111	Friction palmar eczema
dermatitis-eczema	5122351000006110	Fibreglass dermatitis
dermatitis-eczema	5122381000006119	Fiberglass dermatitis
dermatitis-eczema	5122451000006115	Acrodermatitis pustulosa hiemalis
dermatitis-eczema	5122581000006110	Phytophotodermatitis
dermatitis-eczema	5122591000006113	Plant photodermatitis
dermatitis-eczema	5122601000006117	Dermatitis bullosa et striata pratensis
dermatitis-eczema	5122611000006119	Strimmer dermatitis
dermatitis-eczema	5122651000006118	Polymorphic photodermatitis
dermatitis-eczema	5122751000006111	Marine dermatitis
dermatitis-eczema	5122771000006118	Traumatic dermatitis
dermatitis-eczema	5122791000006117	Cactus dermatitis
dermatitis-eczema	5122811000006118	Hand dermatitis
dermatitis-eczema	5122821000006114	Dermatitis of hand
dermatitis-eczema	5122831000006112	Constitutional eczema
dermatitis-eczema	5122841000006119	Endogenous eczema
dermatitis-eczema	5122851000006117	Atopic dermatitis of hands
dermatitis-eczema	5122861000006115	Atopic eczema of hands
dermatitis-eczema	5122871000006110	Inverse pattern atopic dermatitis
dermatitis-eczema	5122881000006113	Discoid atopic dermatitis
dermatitis-eczema	5122891000006111	Discoid pattern atopic dermatitis
dermatitis-eczema	5122901000006110	Discoid pattern atopic eczema
dermatitis-eczema	5122911000006113	Erythrodermic atopic dermatitis
dermatitis-eczema	5122921000006117	Erythrodermic atopic eczema
dermatitis-eczema	5122931000006119	Follicular atopic dermatitis
dermatitis-eczema	5122941000006112	Follicular atopic eczema
dermatitis-eczema	5122951000006114	Pruriginous atopic dermatitis
dermatitis-eczema	5122961000006111	Pruriginous atopic eczema
dermatitis-eczema	5122971000006116	Photosensitive atopic dermatitis
dermatitis-eczema	5122981000006118	Light-sensitive atopic eczema
dermatitis-eczema	5122991000006115	Photosensitive atopic eczema
dermatitis-eczema	5123001000006119	Photoaggravated atopic dermatitis
dermatitis-eczema	5123011000006116	Photoaggravated atopic eczema
dermatitis-eczema	5123021000006112	Constitutional eczema of hands and feet
dermatitis-eczema	5123031000006110	Endogenous eczema of hands and feet
dermatitis-eczema	5123051000006115	Hyperkeratotic eczema of hands and feet
dermatitis-eczema	5123061000006118	Hyperkeratotic eczema of palms and soles
dermatitis-eczema	5123071000006113	Psoriasiform palmoplantar eczema
dermatitis-eczema	5123081000006111	Discoid eczema of hands and feet
dermatitis-eczema	5123091000006114	Constitutional eczema of hands
dermatitis-eczema	5123101000006115	Endogenous hand eczema
dermatitis-eczema	5123111000006117	Apron pattern of vesicular eczema of hands
dermatitis-eczema	5123121000006113	Hyperkeratotic fissured hand eczema
dermatitis-eczema	5123131000006111	Hyperkeratotic eczema of palms
dermatitis-eczema	5123141000006118	Psoriasiform hand eczema
dermatitis-eczema	5123151000006116	Psoriasiform palmar eczema
dermatitis-eczema	5123161000006119	Constitutional discoid hand eczema
dermatitis-eczema	5123171000006114	Constitutional fingertip eczema
dermatitis-eczema	5123181000006112	Constitutional eczema of feet
dermatitis-eczema	5123221000006115	Hyperkeratotic eczema of soles
dermatitis-eczema	5123231000006117	Psoriasiform plantar eczema
dermatitis-eczema	5123241000006110	Psoriasiform eczema
dermatitis-eczema	5123251000006112	Truncal seborrhoeic dermatitis
dermatitis-eczema	5123261000006114	Truncal seborrhoeic eczema
dermatitis-eczema	5123271000006119	Truncal seborrheic eczema
dermatitis-eczema	5123281000006116	Truncal seborrheic dermatitis
dermatitis-eczema	5123291000006118	Flexural seborrhoeic dermatitis
dermatitis-eczema	5123301000006117	Flexural seborrheic dermatitis
dermatitis-eczema	5123311000006119	Flexural seborrheic eczema
dermatitis-eczema	5123341000006115	Flexural seborrhoeic eczema
dermatitis-eczema	5123351000006118	Eczematous intertrigo
dermatitis-eczema	5123451000006113	ACD - Allergic contact dermatitis
dermatitis-eczema	5123461000006110	Implant allergic nickel contact dermatitis
dermatitis-eczema	5123471000006115	Ingested allergen contact dermatitis
dermatitis-eczema	5123491000006119	Industrial dermatitis
dermatitis-eczema	5123501000006110	Subacute irritant contact dermatitis
dermatitis-eczema	5123511000006113	Chronic irritant contact dermatitis
dermatitis-eczema	5123521000006117	Wear and tear dermatitis
dermatitis-eczema	5123531000006119	Saliva-induced contact dermatitis
dermatitis-eczema	5123541000006112	Lip licking eczema
dermatitis-eczema	5123551000006114	Faeces-induced contact dermatitis
dermatitis-eczema	5123561000006111	Feces-induced contact dermatitis
dermatitis-eczema	5123591000006115	Brocq neurodermatitis
dermatitis-eczema	5123661000006112	Disseminated secondary eczema
dermatitis-eczema	5123671000006117	Chronic superficial scaly dermatitis
dermatitis-eczema	5123681000006119	Persistent superficial scaly dermatitis
dermatitis-eczema	5123701000006116	Chronic superficial dermatitis
dermatitis-eczema	5123711000006118	Chronic superficial scaly dermatitis of Calnan and Meara
dermatitis-eczema	5123721000006114	Papular eczema with elimination of papillary oedema
dermatitis-eczema	5123731000006112	Papular eczema
dermatitis-eczema	5123781000006113	Papular eczema with elimination of papillary edema
dermatitis-eczema	5123791000006111	Desiccation eczema
dermatitis-eczema	5123831000006116	Site-specific eczema
dermatitis-eczema	5123881000006115	Psoriasis-eczema overlap condition
dermatitis-eczema	5123891000006117	Eczematised psoriasis
dermatitis-eczema	5123901000006118	Eczematized psoriasis
dermatitis-eczema	5124911000006117	Lichenoid allergic contact dermatitis
dermatitis-eczema	5125881000006116	POD - Perioral dermatitis
dermatitis-eczema	5128831000006114	Eczematous drug eruption
dermatitis-eczema	5128841000006116	Drug-induced eczema
dermatitis-eczema	5128851000006119	Seborrhoeic eczema-like eruption
dermatitis-eczema	5128861000006117	Seborrheic eczema-like eruption
dermatitis-eczema	5128871000006112	Seborrhoeic eczema-like rash
dermatitis-eczema	5128891000006113	Drug-induced exfoliative dermatitis
dermatitis-eczema	5130291000006111	Perianal dermatitis of newborn
dermatitis-eczema	5152751000006112	Onchodermatitis
dermatitis-eczema	5153461000006111	Cheyletiella dermatitis
dermatitis-eczema	5359991000006115	Eczematised
dermatitis-eczema	5360001000006113	Eczematized
dermatitis-eczema	5410071000006113	Delayed photoallergic dermatitis
dermatitis-eczema	5416371000006114	Photodermatitis due to sun
dermatitis-eczema	5416381000006112	Photodermatitis caused by sun
dermatitis-eczema	5423811000006111	Dry skin dermatitis
dermatitis-eczema	5501981000006111	Contact dermatitis due to oil and grease
dermatitis-eczema	5502001000006111	Contact dermatitis caused by oil and grease
dermatitis-eczema	5532471000006115	Gonococcal arthritis dermatitis syndrome
dermatitis-eczema	5573391000006119	Dermatitis medicamentosa
dermatitis-eczema	5573401000006117	Perianal dermatitis
dermatitis-eczema	5575541000006118	Varicose eczema leg
dermatitis-eczema	5604721000006116	Swimming pool dermatitis
dermatitis-eczema	5624741000006115	Pruritic dermatitis
dermatitis-eczema	5625001000006119	Coral dermatitis
dermatitis-eczema	5647451000006115	Unclassifiable eczema
dermatitis-eczema	5721421000006111	Contact dermatitis - foods/plants
dermatitis-eczema	5886801000006117	Eczema of face
dermatitis-eczema	5886821000006110	Eczema of wrist
dermatitis-eczema	5986641000006111	Eczema of leg
dermatitis-eczema	5989171000006115	Chronic lichenified atopic dermatitis
dermatitis-eczema	5989181000006117	Chronic lichenified atopic eczema
dermatitis-eczema	6029061000006110	Varicose veins of leg in long saphenous vein distribution with eczema
dermatitis-eczema	6029071000006115	Varicose veins of leg in short saphenous vein distribution with eczema
dermatitis-eczema	6220731000006115	Acroangiodermatitis
dermatitis-eczema	6289461000006116	Venous eczema
dermatitis-eczema	6289471000006111	Varicose dermatitis
dermatitis-eczema	6298411000006112	Dermatitis exfoliativa neonatorum
dermatitis-eczema	6568231000006114	Acute eczema
dermatitis-eczema	6632811000006117	Exfoliative dermatitis
dermatitis-eczema	6632821000006113	Erythrodermatitis
dermatitis-eczema	6632831000006111	Generalized exfoliative dermatitis
dermatitis-eczema	6632841000006118	Generalised exfoliative dermatitis
dermatitis-eczema	6633091000006113	Autoimmune progesterone dermatitis/urticaria
dermatitis-eczema	6633101000006119	Autoimmune progesterone dermatitis
dermatitis-eczema	6633121000006112	Progesterone dermatitis
dermatitis-eczema	6633331000006112	Herpes zoster dermatitis
dermatitis-eczema	6633901000006117	Senile asteatotic eczema
dermatitis-eczema	6633911000006119	Winter eczema
dermatitis-eczema	6634251000006113	Infective eczema
dermatitis-eczema	6661001000006111	Hypermelanosis due to phytophotodermatitis
dermatitis-eczema	6661011000006114	Hypermelanosis caused by phytophotodermatitis
dermatitis-eczema	6661161000006111	Flexural atopic dermatitis
dermatitis-eczema	6661171000006116	Flexural atopic eczema
dermatitis-eczema	6661181000006118	Discoid pattern atopic hand dermatitis
dermatitis-eczema	6661191000006115	Discoid pattern atopic hand eczema
dermatitis-eczema	6661201000006117	Generalised atopic dermatitis
dermatitis-eczema	6661211000006119	Generalized atopic dermatitis
dermatitis-eczema	6661221000006110	Generalised atopic eczema
dermatitis-eczema	6661231000006113	Generalized atopic eczema
dermatitis-eczema	6661241000006115	Prurigo pattern atopic dermatitis
dermatitis-eczema	6661251000006118	Atopic dermatitis aggravated by type 1 immune reaction
dermatitis-eczema	6661261000006116	Atopic eczema aggravated by type 1 immune reaction
dermatitis-eczema	6661271000006111	Xerosis due to atopic dermatitis
dermatitis-eczema	6661291000006112	Atopy as co-factor in hand eczema
dermatitis-eczema	6661301000006113	Atopic dermatitis of scalp
dermatitis-eczema	6661311000006111	Atopic eczema of scalp
dermatitis-eczema	6661321000006115	Atopic dermatitis of face
dermatitis-eczema	6661331000006117	Atopic eczema of face
dermatitis-eczema	6661341000006110	Atopic dermatitis of eyelid
dermatitis-eczema	6661351000006112	Atopic eczema of eyelids
dermatitis-eczema	6661361000006114	Atopic dermatitis of eyelids
dermatitis-eczema	6661371000006119	Cheilitis due to atopic dermatitis
dermatitis-eczema	6661381000006116	Cheilitis due to atopic eczema
dermatitis-eczema	6661391000006118	Infantile atopic dermatitis
dermatitis-eczema	6661401000006116	Infantile atopic eczema
dermatitis-eczema	6661411000006118	Childhood atopic dermatitis
dermatitis-eczema	6661421000006114	Childhood atopic eczema
dermatitis-eczema	6661431000006112	Adult atopic dermatitis
dermatitis-eczema	6661441000006119	Adult atopic eczema
dermatitis-eczema	6661451000006117	Adult atopic dermatitis persistent from childhood
dermatitis-eczema	6661461000006115	Adult atopic eczema persistent from childhood
dermatitis-eczema	6661471000006110	Adult atopic dermatitis recurrent in adult life
dermatitis-eczema	6661481000006113	Adult atopic eczema recurrent in adult life
dermatitis-eczema	6661491000006111	Adult atopic dermatitis commencing in adult life
dermatitis-eczema	6661501000006115	Adult atopic eczema commencing in adult life
dermatitis-eczema	6661511000006117	Impetiginized atopic dermatitis
dermatitis-eczema	6661521000006113	Infected atopic dermatitis
dermatitis-eczema	6661531000006111	Acute seborrhoeic dermatitis
dermatitis-eczema	6661541000006118	Acute seborrheic dermatitis
dermatitis-eczema	6661551000006116	Acute seborrhoeic eczema
dermatitis-eczema	6661561000006119	Acute seborrheic eczema
dermatitis-eczema	6661571000006114	Acute generalised seborrhoeic dermatitis
dermatitis-eczema	6661581000006112	Acute generalized seborrheic dermatitis
dermatitis-eczema	6661591000006110	Acute generalised seborrhoeic eczema
dermatitis-eczema	6661601000006119	Acute generalized seborrheic eczema
dermatitis-eczema	6661611000006116	Chronic seborrhoeic dermatitis
dermatitis-eczema	6661621000006112	Chronic seborrheic dermatitis
dermatitis-eczema	6661631000006110	Chronic seborrhoeic eczema
dermatitis-eczema	6661641000006117	Chronic seborrheic eczema
dermatitis-eczema	6661651000006115	Erythrodermic seborrhoeic dermatitis
dermatitis-eczema	6661661000006118	Erythrodermic seborrheic dermatitis
dermatitis-eczema	6661671000006113	Erythrodermic seborrhoeic eczema
dermatitis-eczema	6661681000006111	Erythrodermic seborrheic eczema
dermatitis-eczema	6661691000006114	Pityriasiform seborrhoeic dermatitis
dermatitis-eczema	6661701000006114	Pityriasiform seborrheic dermatitis
dermatitis-eczema	6661711000006112	Pityriasiform seborrhoeic eczema
dermatitis-eczema	6661721000006116	Pityriasiform seborrheic eczema
dermatitis-eczema	6661771000006115	Perianal seborrhoeic dermatitis
dermatitis-eczema	6661781000006117	Perianal seborrheic dermatitis
dermatitis-eczema	6661791000006119	Perianal seborrhoeic eczema
dermatitis-eczema	6661801000006118	Perianal seborrheic eczema
dermatitis-eczema	6661811000006115	Facial seborrhoeic dermatitis
dermatitis-eczema	6661821000006111	Facial seborrheic dermatitis
dermatitis-eczema	6661831000006114	Facial seborrhoeic eczema
dermatitis-eczema	6661841000006116	Facial seborrheic eczema
dermatitis-eczema	6661881000006110	Dry discoid eczema
dermatitis-eczema	6661891000006113	Discoid eczema (dry type)
dermatitis-eczema	6661901000006112	Exudative discoid eczema
dermatitis-eczema	6661911000006110	Discoid eczema (exudative type)
dermatitis-eczema	6661921000006119	Infected discoid eczema
dermatitis-eczema	6661931000006116	Infected nummular dermatitis
dermatitis-eczema	6661941000006114	Acute vesicular eczema of hand
dermatitis-eczema	6661961000006113	Acute dyshidrotic eczema of hands
dermatitis-eczema	6661971000006118	Chronic vesicular eczema of hands and/or feet
dermatitis-eczema	6661981000006115	Chronic vesicular eczema of hands
dermatitis-eczema	6662001000006115	Chronic dyshidrotic eczema of hands
dermatitis-eczema	6662011000006117	Acute-on-chronic vesicular eczema of feet
dermatitis-eczema	6662021000006113	Acute-on-chronic dyshidrotic eczema of feet
dermatitis-eczema	6662041000006118	Acute-on-chronic vesicular eczema of hands and feet
dermatitis-eczema	6662051000006116	Acute-on-chronic dyshidrotic eczema
dermatitis-eczema	6662071000006114	Acute-on-chronic vesicular eczema of hands AND feet
dermatitis-eczema	6662081000006112	Acute-on-chronic vesicular eczema of hands
dermatitis-eczema	6662091000006110	Acute-on-chronic dyshidrotic eczema of hands
dermatitis-eczema	6662131000006112	Dyshidrotic eczema of hands
dermatitis-eczema	6662161000006115	Eczema of finger
dermatitis-eczema	6662171000006110	Eczema of fingers
dermatitis-eczema	6662181000006113	Fingertip eczema
dermatitis-eczema	6662191000006111	Vesiculosquamous hand eczema
dermatitis-eczema	6662201000006114	Chronic relapsing vesiculosquamous hand eczema
dermatitis-eczema	6662211000006112	Exogenous hand eczema
dermatitis-eczema	6662221000006116	Exogenous hand dermatitis
dermatitis-eczema	6662231000006118	Exogenous foot eczema
dermatitis-eczema	6662241000006111	Exogenous foot dermatitis
dermatitis-eczema	6662251000006113	Acute constitutional hand eczema
dermatitis-eczema	6662261000006110	Acute constitutional hand dermatitis
dermatitis-eczema	6662271000006115	Chronic constitutional hand eczema
dermatitis-eczema	6662281000006117	Chronic constitutional hand dermatitis
dermatitis-eczema	6662291000006119	Constitutional factors as co-factor in hand eczema
dermatitis-eczema	6662301000006118	Acute hand eczema
dermatitis-eczema	6662311000006115	Acute hand dermatitis
dermatitis-eczema	6662321000006111	Chronic hand eczema
dermatitis-eczema	6662331000006114	Chronic hand dermatitis
dermatitis-eczema	6662341000006116	Foot eczema
dermatitis-eczema	6662351000006119	Eczema of foot
dermatitis-eczema	6662361000006117	Eczematous cheilitis
dermatitis-eczema	6662371000006112	Lip eczema
dermatitis-eczema	6662381000006110	Vulval eczema
dermatitis-eczema	6662391000006113	Vulval dermatitis
dermatitis-eczema	6662581000006119	Allergic contact dermatitis of eyelid
dermatitis-eczema	6662621000006119	Allergic contact dermatitis of perianal skin
dermatitis-eczema	6662631000006116	Allergic contact dermatitis of hands
dermatitis-eczema	6662641000006114	Allergic eczema of hands
dermatitis-eczema	6662651000006111	Allergic contact dermatitis of lower leg
dermatitis-eczema	6662661000006113	Allergic contact dermatitis of male genitalia
dermatitis-eczema	6662671000006118	Allergic contact dermatitis of female genitalia
dermatitis-eczema	6662741000006115	Cumulative irritant contact dermatitis of hands due to wet work
dermatitis-eczema	6662751000006118	Cumulative irritant contact hand eczema due to wet work
dermatitis-eczema	6662761000006116	Housewife's eczema
dermatitis-eczema	6662771000006111	Cumulative irritant contact dermatitis of hands caused by wet work
dermatitis-eczema	6662781000006114	Cumulative irritant contact hand eczema caused by wet work
dermatitis-eczema	6662791000006112	Ring dermatitis
dermatitis-eczema	6662801000006113	Irritant contact dermatitis of hands due to oil and/or grease
dermatitis-eczema	6662811000006111	Irritant contact dermatitis of hands caused by oil and/or grease
dermatitis-eczema	6662821000006115	Irritant contact dermatitis of hands due to solvent
dermatitis-eczema	6662831000006117	Irritant contact dermatitis of hands caused by solvent
dermatitis-eczema	6662841000006110	Irritant contact dermatitis due to metal swarf
dermatitis-eczema	6662851000006112	Irritant contact dermatitis caused by metal swarf
dermatitis-eczema	6662861000006114	Irritant contact dermatitis due to cement
dermatitis-eczema	6662871000006119	Irritant contact dermatitis caused by cement
dermatitis-eczema	6662881000006116	Irritant contact dermatitis of hands due to cement
dermatitis-eczema	6662891000006118	Irritant contact dermatitis of hands caused by cement
dermatitis-eczema	6662901000006119	Irritant contact dermatitis of hands due to friction
dermatitis-eczema	6662911000006116	Wear and tear dermatitis of hands
dermatitis-eczema	6662921000006112	Irritant contact dermatitis of hands caused by friction
dermatitis-eczema	6662931000006110	Irritant contact dermatitis due to chlorine
dermatitis-eczema	6662941000006117	Irritant contact dermatitis caused by chlorine
dermatitis-eczema	6662951000006115	Irritant contact dermatitis due to biocide
dermatitis-eczema	6662961000006118	Irritant contact dermatitis caused by biocide
dermatitis-eczema	6662971000006113	Cumulative irritant contact dermatitis of hands
dermatitis-eczema	6662981000006111	Cumulative irritant contact dermatitis
dermatitis-eczema	6662991000006114	Irritant contact dermatitis due to contact with urine and/or faeces
dermatitis-eczema	6663001000006110	Irritant contact dermatitis due to contact with urine and/or feces
dermatitis-eczema	6663011000006113	Ammonia dermatitis
dermatitis-eczema	6663021000006117	Irritant contact dermatitis caused by contact with urine and/or faeces
dermatitis-eczema	6663031000006119	Irritant contact dermatitis caused by contact with urine and/or feces
dermatitis-eczema	6663041000006112	Irritant contact dermatitis due to incontinence
dermatitis-eczema	6663071000006116	Chronic papillomatous dermatitis due to incontinence
dermatitis-eczema	6663081000006118	Irritant contact dermatitis due to stoma and/or fistula
dermatitis-eczema	6663091000006115	Irritant contact dermatitis due to stoma/fistula
dermatitis-eczema	6663101000006114	Irritant contact dermatitis due to ileostomy
dermatitis-eczema	6663111000006112	Irritant contact dermatitis due to colostomy
dermatitis-eczema	6663121000006116	Irritant contact dermatitis due to urostomy
dermatitis-eczema	6663131000006118	Chronic papillomatous dermatitis due to urostomy
dermatitis-eczema	6663141000006111	Stoma-related chronic papillomatous dermatitis
dermatitis-eczema	6663151000006113	Irritant contact dermatitis due to dribbling and/or teething
dermatitis-eczema	6663171000006115	Lip-licking eczema
dermatitis-eczema	6663181000006117	Contact with irritant as co-factor in hand eczema
dermatitis-eczema	6663191000006119	Contact with irritant as co-factor in eczema
dermatitis-eczema	6663221000006114	Irritant contact hand eczema
dermatitis-eczema	6663231000006112	Irritant contact hand dermatitis
dermatitis-eczema	6663241000006119	Contact hand eczema
dermatitis-eczema	6663251000006117	Contact dermatitis of hands
dermatitis-eczema	6663261000006115	Contact eczema of hands
dermatitis-eczema	6663281000006113	Juvenile papular dermatitis
dermatitis-eczema	6663321000006119	Post-traumatic eczema
dermatitis-eczema	6663401000006115	Exfoliative dermatitis of unknown aetiology
dermatitis-eczema	6663411000006117	Exfoliative dermatitis of unknown etiology
dermatitis-eczema	6663421000006113	Acute constitutional eczema
dermatitis-eczema	6663431000006111	Acute endogenous eczema
dermatitis-eczema	6663441000006118	Chronic constitutional eczema
dermatitis-eczema	6663451000006116	Chronic endogenous eczema
dermatitis-eczema	6663461000006119	Generalised eczema
dermatitis-eczema	6663471000006114	Generalized eczema
dermatitis-eczema	6665281000006112	Rheumatoid neutrophilic dermatitis
dermatitis-eczema	6665441000006117	Oral mucosal involvement by dermatitis herpetiformis
dermatitis-eczema	6667181000006110	Hand and/or foot eczema
dermatitis-eczema	6667221000006118	Pompholyx eczema
dermatitis-eczema	6667231000006115	Vesicular eczema of hands and feet
dermatitis-eczema	6667241000006113	Dyshidrotic dermatitis
dermatitis-eczema	6667251000006110	Dyshidrotic eczema
dermatitis-eczema	6667271000006117	Acute vesicular eczema of hands and/or feet
dermatitis-eczema	6667281000006119	Chronic vesicular eczema of hands and feet
dermatitis-eczema	6667291000006116	Chronic dyshidrotic eczema
dermatitis-eczema	6667311000006117	Chronic vesicular eczema of hands AND feet
dermatitis-eczema	6667321000006113	Acute-on-chronic vesicular eczema of hands and/or feet
dermatitis-eczema	6667331000006111	Hyperkeratotic eczema of hands and/or feet
dermatitis-eczema	6667341000006118	Discoid eczema of hand
dermatitis-eczema	6667351000006116	Exogenous eczema of hands and/or feet
dermatitis-eczema	6667361000006119	Constitutional/endogenous eczema of hands and/or feet
dermatitis-eczema	6667391000006110	Irritant contact dermatitis due to detergent and/or wet work
dermatitis-eczema	6667401000006112	Irritant contact dermatitis caused by detergent and/or wet work
dermatitis-eczema	6667411000006110	Irritant contact dermatitis due to plant
dermatitis-eczema	6667421000006119	Irritant contact dermatitis caused by plant
dermatitis-eczema	6667431000006116	Irritant contact dermatitis due to oil and/or grease
dermatitis-eczema	6667441000006114	Irritant contact dermatitis caused by oil and/or grease
dermatitis-eczema	6667451000006111	Irritant contact dermatitis due to wood
dermatitis-eczema	6667461000006113	Irritant contact dermatitis caused by wood
dermatitis-eczema	6667471000006118	Irritant contact dermatitis due to solvent
dermatitis-eczema	6667481000006115	Irritant contact dermatitis caused by solvent
dermatitis-eczema	6667491000006117	Exposure to skin irritant as co-factor in eczema
dermatitis-eczema	6667501000006113	Occupational irritant contact dermatitis
dermatitis-eczema	6667511000006111	Dermatitis due to sweating and friction
dermatitis-eczema	6667521000006115	Dermatitis caused by sweating and friction
dermatitis-eczema	6667531000006117	Secondary eczematous condition
dermatitis-eczema	6667541000006110	Occupational dermatitis
dermatitis-eczema	6667551000006112	Constitutional predisposition as co-factor in eczema
dermatitis-eczema	6668931000006113	Dermatitis of external ear
dermatitis-eczema	6668941000006115	Chondrodermatitis nodularis
dermatitis-eczema	6669621000006113	Dermatitis due to chemotherapy
dermatitis-eczema	6672061000006111	Hot tub dermatitis
dermatitis-eczema	6676191000006115	Acute papular onchodermatitis
dermatitis-eczema	6676201000006117	Chronic papular onchodermatitis
dermatitis-eczema	6676211000006119	Atrophic onchodermatitis
dermatitis-eczema	6676411000006118	Caterpillar dermatitis
dermatitis-eczema	6676461000006115	Spider mite dermatitis
dermatitis-eczema	6676551000006116	Fire coral dermatitis
dermatitis-eczema	6676571000006114	Sea mat dermatitis
dermatitis-eczema	6676601000006119	Sponge dermatitis
dermatitis-eczema	6676891000006113	Eczema craquelÃ© due to acute oedema
dermatitis-eczema	6676901000006112	Eczema craquelÃ© due to acute edema
dermatitis-eczema	6676911000006110	Eczema craquele due to acute edema
dermatitis-eczema	6676921000006119	Eczema craquele due to acute oedema
dermatitis-eczema	6677161000006113	Solar dermatitis
dermatitis-eczema	6680011000006115	Perioral dermatitis with periocular dermatitis
dermatitis-eczema	6680021000006111	Periocular dermatitis, perioral dermatitis affecting eyelids
dermatitis-eczema	6680941000006115	Chondrodermatitis nodularis of antihelix
dermatitis-eczema	6680951000006118	Chondrodermatitis nodularis of tragus
dermatitis-eczema	6683341000006111	Dermatitis artefacta due to application of caustic to skin
dermatitis-eczema	6683391000006119	Contact psychodermatitis
dermatitis-eczema	6683881000006111	Generalised eczema due to systemically administered drug
dermatitis-eczema	6683891000006114	Generalized eczema due to systemically administered drug
dermatitis-eczema	6683901000006113	Generalised eczema caused by systemically administered drug
dermatitis-eczema	6683911000006111	Generalized eczema caused by systemically administered drug
dermatitis-eczema	6683921000006115	Localised eczema due to systemically administered drug
dermatitis-eczema	6683931000006117	Localized eczema due to systemically administered drug
dermatitis-eczema	6683941000006110	Localised eczema caused by systemically administered drug
dermatitis-eczema	6683951000006112	Localized eczema caused by systemically administered drug
dermatitis-eczema	6684781000006116	Perioral dermatitis due to corticosteroid
dermatitis-eczema	6684791000006118	Corticosteroid-induced perioral dermatitis
dermatitis-eczema	6684801000006117	Perioral dermatitis caused by corticosteroid
dermatitis-eczema	6685041000006113	Retinoid dermatitis
dermatitis-eczema	6711271000006116	Urine induced contact dermatitis
dermatitis-eczema	6784141000006115	Contact dermatitis due to Rhus diversiloba
dermatitis-eczema	6784151000006118	Contact dermatitis caused by Rhus diversiloba
dermatitis-eczema	6784161000006116	Contact dermatitis due to Rhus quercifolia
dermatitis-eczema	6784171000006111	Contact dermatitis caused by Rhus quercifolia
dermatitis-eczema	6788851000006119	Contact dermatitis due to Genus Toxicodendron
dermatitis-eczema	6788861000006117	Rhus dermatitis
dermatitis-eczema	6788871000006112	Contact dermatitis caused by Genus Toxicodendron
dermatitis-eczema	6859231000006111	Infective eczematoid dermatitis
dermatitis-eczema	6859241000006118	Dermatitis infectiosa eczematoides
dermatitis-eczema	6896151000006110	Varicella-zoster virus eyelid dermatitis
dermatitis-eczema	6910761000006115	Conjunctivitis associated with dermatitis herpetiformis
dermatitis-eczema	6932191000006116	Allergic contact dermatitis of pinna
dermatitis-eczema	6942071000006119	Scaling eczema
dermatitis-eczema	6942081000006116	Desquamative eczema
dermatitis-eczema	6942091000006118	Desquamative eczematous dermatitis
dermatitis-eczema	6942101000006112	Exfoliative eczema
dermatitis-eczema	6942111000006110	Scaling eczematous dermatitis
dermatitis-eczema	6945821000006119	Allergic contact dermatitis of external auditory canal
dermatitis-eczema	6992051000006118	Vesicular herpes simplex eyelid dermatitis
dermatitis-eczema	7047201000006111	Acute irritant contact dermatitis
dermatitis-eczema	7072611000006114	Chronic eczema of external auditory canal
dermatitis-eczema	7073341000006113	Dermatitis of external auditory canal
dermatitis-eczema	7258611000006118	Parasitic dermatitis
dermatitis-eczema	7259381000006114	Uncinarial dermatitis
dermatitis-eczema	7260381000006110	Atopic dermatitis due to animal dander
dermatitis-eczema	7260391000006113	Atopic dermatitis caused by animal dander
dermatitis-eczema	7332261000006110	Lip fold dermatitis
dermatitis-eczema	7338731000006111	Perivascular dermatitis
dermatitis-eczema	7475541000006112	Necrotising mycotic dermatitis
dermatitis-eczema	7475551000006114	Necrotizing mycotic dermatitis
dermatitis-eczema	7528171000006113	Familial granulomatous inflammatory arthritis, dermatitis and uveitis
dermatitis-eczema	7528181000006111	Granulomatous inflammatory arthritis, dermatitis and uveitis, familial
dermatitis-eczema	7532871000006117	Eczematous dermatitis of lower eyelid
dermatitis-eczema	7533881000006112	Allergic contact dermatitis of upper eyelid
dermatitis-eczema	7533891000006110	Allergic contact dermatitis of lower eyelid
dermatitis-eczema	7533921000006116	Eczematous dermatitis of upper eyelid
dermatitis-eczema	7611101000006110	Flagellate dermatitis
dermatitis-eczema	7654191000006111	Stasis dermatitis of lower limb due to chronic peripheral venous hypertension
dermatitis-eczema	7654201000006114	Stasis dermatitis of lower extremity due to chronic peripheral venous hypertension
dermatitis-eczema	7728001000006119	Contact dermatitis caused by Senecio jacobea
dermatitis-eczema	7752081000006112	Infective dermatitis co-occurrent and due to human T-cell lymphotropic virus 1 infection
dermatitis-eczema	7752091000006110	Infective dermatitis associated with HTLV-1 infection
dermatitis-eczema	7752101000006116	Infective dermatitis associated with HTLV-I infection
dermatitis-eczema	7761541000006114	Irritant contact dermatitis of female genitalia
dermatitis-eczema	7761551000006111	Contact dermatitis of female genitalia
dermatitis-eczema	7782091000006115	Patient-Oriented Eczema Measure
dermatitis-eczema	7782101000006114	Assessment using POEM (Patient-Oriented Eczema Measure)
dermatitis-eczema	7782111000006112	Assessment using Patient-Oriented Eczema Measure
dermatitis-eczema	7782121000006116	POEM (Patient-Oriented Eczema Measure) score
dermatitis-eczema	7782131000006118	Patient-Oriented Eczema Measure score
dermatitis-eczema	7829421000006114	Agammaglobulinaemia, microcephaly, craniosynostosis, severe dermatitis syndrome
dermatitis-eczema	7829431000006112	Agammaglobulinemia, microcephaly, craniosynostosis, severe dermatitis syndrome
dermatitis-eczema	7858781000006110	Contact dermatitis of external ear
dermatitis-eczema	7861771000006110	Allergic contact dermatitis caused by hairdressing product
dermatitis-eczema	7861791000006111	Irritant contact dermatitis caused by cosmetic substance
dermatitis-eczema	7861801000006112	Occupational contact dermatitis
dermatitis-eczema	7861811000006110	Dermatitis of anogenital region
dermatitis-eczema	7862371000006118	Acute radiodermatitis due to and following radiotherapy caused by ionising radiation
dermatitis-eczema	7862381000006115	Acute radiodermatitis due to and following radiotherapy caused by ionizing radiation
dermatitis-eczema	7862391000006117	Chronic radiodermatitis due to and following radiotherapy caused by ionising radiation
dermatitis-eczema	7862401000006115	Chronic radiodermatitis due to and following radiotherapy caused by ionizing radiation
dermatitis-eczema	7862481000006112	Contact dermatitis caused by protein
dermatitis-eczema	7862491000006110	Protein contact dermatitis
dermatitis-eczema	7862521000006112	Exacerbation of constitutional dermatitis due to occupation
dermatitis-eczema	7954791000006111	Perianal streptococcal dermatitis
dermatitis-eczema	7955261000006113	Irritant contact dermatitis caused by dietary substance
dermatitis-eczema	7982431000006116	Nonallergic eczema
dermatitis-eczema	7997831000006117	Eczema of scalp
dermatitis-eczema	8039591000006116	Contact dermatitis caused by adhesive bandage
dermatitis-eczema	8042261000006118	Eumovate Eczema and Dermatitis 0.05% cream (GlaxoSmithKline Consumer Healthcare)
dermatitis-eczema	8047981000006115	Stasis dermatitis and venous ulcer of lower extremity due to chronic peripheral venous hypertension
dermatitis-eczema	8047991000006117	Stasis dermatitis co-occurrent with venous ulcer of lower limb due to chronic peripheral venous hypertension
dermatitis-eczema	8110241000006115	Allergic contact dermatitis of right upper eyelid
dermatitis-eczema	8110261000006116	Allergic contact dermatitis of right lower eyelid
dermatitis-eczema	8110271000006111	Allergic contact dermatitis of right eyelid
dermatitis-eczema	8110281000006114	Allergic contact dermatitis of left upper eyelid
dermatitis-eczema	8110291000006112	Contact dermatitis, left upper eyelid
dermatitis-eczema	8110301000006113	Contact dermatitis, L upper eyelid
dermatitis-eczema	8110311000006111	Allergic contact dermatitis of left lower eyelid
dermatitis-eczema	8110321000006115	Allergic contact dermatitis of left eyelid
dermatitis-eczema	8119711000006119	Dermatitis due to drug induced diabetes mellitus
dermatitis-eczema	8191721000006112	Chronic actinic dermatitis
dermatitis-eczema	8540041000006112	Eumovate Eczema and Dermatitis 0.05% cream (GlaxoSmithKline Consumer Healthcare) 15 gram
dermatitis-eczema	9308901000006116	Eczematous dermatitis of bilateral eyelids
dermatitis-eczema	9309591000006110	Generalised dermatitis caused by drug taken internally
dermatitis-eczema	9309601000006119	Generalized dermatitis caused by drug taken internally
dermatitis-eczema	9309611000006116	Localised dermatitis caused by drug taken internally
dermatitis-eczema	9309621000006112	Localized dermatitis caused by drug taken internally
dermatitis-eczema	9309901000006112	Irritant contact dermatitis caused by detergent
dermatitis-eczema	9309911000006110	Irritant contact dermatitis caused by rubber
dermatitis-eczema	9309941000006114	Irritant contact dermatitis caused by metal
dermatitis-eczema	9309951000006111	Allergic contact dermatitis caused by latex
dermatitis-eczema	9309971000006118	Allergic contact dermatitis caused by plant
dermatitis-eczema	9309981000006115	Allergic contact dermatitis caused by pollen
dermatitis-eczema	9700901000006115	Eumovate Eczema and Dermatitis 0.05% cream (Sigma Pharmaceuticals Plc)
dermatitis-eczema	9700911000006117	Eumovate Eczema and Dermatitis 0.05% cream (Sigma Pharmaceuticals Plc) 15 gram
dermatitis-eczema	9897451000006110	Allergic contact dermatitis caused by metal
dermatitis-eczema	10303611000006117	Boots Derma Care Eczema & Dermatitis Flare-Up 0.05% cream (The Boots Company Plc)
dermatitis-eczema	10303621000006113	Boots Derma Care Eczema & Dermatitis Flare-Up 0.05% cream (The Boots Company Plc) 15 gram
dermatitis-eczema	11640201000006116	Adverse reaction to E45 Eczema Repair
dermatitis-eczema	11782161000006111	Berloque dermatitis
dermatitis-eczema	11823481000006112	Dermatitis medicamentosa
dermatitis-eczema	11826111000006117	Dermatitis exfoliativa neonatorum
dermatitis-eczema	11880261000006118	Incontinence associated dermatitis
dermatitis-eczema	11904801000006117	Photocontact dermatitis [berloque dermatitis]
dermatitis-eczema	11931761000006119	POEM - Patient-Oriented Eczema Measure
dermatitis-eczema	11935511000006114	E45 Eczema Repair
dermatitis-eczema	11948221000006111	Generic E45 Eczema Repair cream
dermatitis-eczema	11948231000006114	Generic E45 Eczema Repair cream 200 ml
dermatitis-eczema	11948241000006116	E45 Eczema Repair cream (Reckitt Benckiser Healthcare (UK) Ltd)
dermatitis-eczema	11948251000006119	E45 Eczema Repair cream (Reckitt Benckiser Healthcare (UK) Ltd) 200 ml
dermatitis-eczema	12083081000006111	Acroangiodermatitis of skin
dermatitis-eczema	12083101000006115	Acroangiodermatitis of Mali
dermatitis-eczema	12466811000006110	[X]Dermatitis and eczema
dermatitis-eczema	12482571000006119	Allergic contact dermatitis due to plants, except food
dermatitis-eczema	12484451000006116	Contact or allergic eyelid dermatitis
dermatitis-eczema	12704131000006112	Allergic dermatitis of eyelid
dermatitis-eczema	12724891000006113	Contact dermatitis and other eczemas
dermatitis-eczema	12727631000006116	Eczema NOS
dermatitis-eczema	12733251000006118	Atopic dermatitis NOS
dermatitis-eczema	12733261000006116	Contact dermatitis due to other chemical products
diabetes-chronic complications	9986011	Drug-induced diabetes mellitus
diabetes-chronic complications	10928019	Diabetes mellitus associated with genetic syndrome
diabetes-chronic complications	19931010	Brittle diabetes
diabetes-chronic complications	20191016	Gestational diabetes mellitus
diabetes-chronic complications	26721014	Diabetes insipidus
diabetes-chronic complications	73466011	Non-insulin dependent diabetes mellitus
diabetes-chronic complications	75638010	Cranial diabetes insipidus
diabetes-chronic complications	77727018	Insulin dependent diabetes mellitus
diabetes-chronic complications	82979011	Neonatal diabetes mellitus
diabetes-chronic complications	96244016	Protein-deficient diabetes mellitus
diabetes-chronic complications	119846018	Nephrogenic diabetes insipidus
diabetes-chronic complications	121589010	Diabetes mellitus
diabetes-chronic complications	125705011	Diabetes mellitus due to insulin receptor antibodies
diabetes-chronic complications	135166013	Acquired nephrogenic diabetes insipidus
diabetes-chronic complications	197761014	Type 2 diabetes mellitus
diabetes-chronic complications	197984010	Type 1 diabetes mellitus
diabetes-chronic complications	251591016	H/O: diabetes mellitus
diabetes-chronic complications	292466013	Diabetes mellitus without complication
diabetes-chronic complications	292475010	Diabetes mellitus NOS with no mention of complication
diabetes-chronic complications	292478012	Other specified diabetes mellitus with ketoacidosis
diabetes-chronic complications	292479016	Diabetes mellitus NOS with ketoacidosis
diabetes-chronic complications	292480018	Diabetes mellitus with hyperosmolar coma
diabetes-chronic complications	292482014	Diabetes mellitus, juvenile type, with hyperosmolar coma
diabetes-chronic complications	292483016	Diabetes mellitus, adult onset, with hyperosmolar coma
diabetes-chronic complications	292484010	Hyperosmolar coma associated with diabetes mellitus
diabetes-chronic complications	292488013	Coma associated with diabetes mellitus
diabetes-chronic complications	292489017	Diabetes mellitus NOS with ketoacidotic coma
diabetes-chronic complications	292495016	Other specified diabetes mellitus with renal complications
diabetes-chronic complications	292496015	Diabetes mellitus with nephropathy NOS
diabetes-chronic complications	292503016	Diabetes mellitus NOS with ophthalmic manifestation
diabetes-chronic complications	292512019	Diabetes mellitus NOS with neurological manifestation
diabetes-chronic complications	292523015	Diabetes mellitus NOS with peripheral circulatory disorder
diabetes-chronic complications	292538019	Type I diabetes mellitus with ulcer
diabetes-chronic complications	292540012	Type 1 diabetes mellitus with ulcer
diabetes-chronic complications	292541011	Type 1 diabetes mellitus with gangrene
diabetes-chronic complications	292543014	Type I diabetes mellitus with gangrene
diabetes-chronic complications	292548017	Type 1 diabetes mellitus - poor control
diabetes-chronic complications	292550013	Type I diabetes mellitus - poor control
diabetes-chronic complications	292551012	Type I diabetes mellitus maturity onset
diabetes-chronic complications	292553010	Type 1 diabetes mellitus maturity onset
diabetes-chronic complications	292565014	Diabetes mellitus with multiple complications
diabetes-chronic complications	292576013	Type II diabetes mellitus with multiple complications
diabetes-chronic complications	292577016	Type 2 diabetes mellitus with multiple complications
diabetes-chronic complications	292579018	Type 2 diabetes mellitus with ulcer
diabetes-chronic complications	292581016	Type II diabetes mellitus with ulcer
diabetes-chronic complications	292582011	Type II diabetes mellitus with gangrene
diabetes-chronic complications	292583018	Type 2 diabetes mellitus with gangrene
diabetes-chronic complications	292589019	Type II diabetes mellitus - poor control
diabetes-chronic complications	292590011	Type II diabetes mellitus poorly controlled
diabetes-chronic complications	292606016	Malnutrition-related diabetes mellitus with ketoacidosis
diabetes-chronic complications	292612014	Malnutrition-related diabetes mellitus without complications
diabetes-chronic complications	292617015	Diabetes mellitus with other specified manifestation
diabetes-chronic complications	292621010	Diabetes mellitus NOS with other specified manifestation
diabetes-chronic complications	292622015	Diabetes mellitus with unspecified complication
diabetes-chronic complications	293756010	[X]Other specified diabetes mellitus
diabetes-chronic complications	303846016	Nephrotic syndrome in diabetes mellitus
diabetes-chronic complications	306108017	Diabetes mellitus during pregnancy - baby delivered
diabetes-chronic complications	306110015	Diabetes mellitus during pregnancy - baby not yet delivered
diabetes-chronic complications	306112011	Pre-existing diabetes mellitus, insulin-dependent
diabetes-chronic complications	306113018	Pre-existing diabetes mellitus, non-insulin-dependent
diabetes-chronic complications	306114012	Pre-existing malnutrition-related diabetes mellitus
diabetes-chronic complications	308110013	Pre-existing diabetes mellitus
diabetes-chronic complications	345487013	Diabetes mellitus with neuropathy
diabetes-chronic complications	354316011	Kidney disorder due to diabetes mellitus
diabetes-chronic complications	356077018	Malnutrition-related diabetes mellitus - fibrocalculous
diabetes-chronic complications	356078011	Secondary endocrine diabetes mellitus
diabetes-chronic complications	356085010	Maturity onset diabetes in youth type 2
diabetes-chronic complications	356111014	Insulin-dependent diabetes mellitus secretory diarrhoea syndrome
diabetes-chronic complications	356115017	Congenital insulin-dependent diabetes mellitus with fatal secretory diarrhoea
diabetes-chronic complications	356119011	Abnormal metabolic state in diabetes mellitus
diabetes-chronic complications	411891014	Unstable diabetes
diabetes-chronic complications	429970018	Unstable type I diabetes mellitus
diabetes-chronic complications	429971019	Unstable type 1 diabetes mellitus
diabetes-chronic complications	429972014	Unstable insulin dependent diabetes mellitus
diabetes-chronic complications	453053017	Retinal abnormality - non-diabetes
diabetes-chronic complications	457325013	Type I diabetes mellitus without complication
diabetes-chronic complications	457326014	Type 1 diabetes mellitus without complication
diabetes-chronic complications	457327017	Insulin-dependent diabetes without complication
diabetes-chronic complications	457328010	Non-insulin-dependent diabetes mellitus without complication
diabetes-chronic complications	457329019	Type 2 diabetes mellitus without complication
diabetes-chronic complications	457330012	Type II diabetes mellitus without complication
diabetes-chronic complications	459161015	Type 1 diabetes mellitus with hypoglycaemic coma
diabetes-chronic complications	459162010	Insulin dependent diabetes mellitus with hypoglycaemic coma
diabetes-chronic complications	459163017	Type I diabetes mellitus with hypoglycaemic coma
diabetes-chronic complications	459167016	Type 2 diabetes mellitus with hypoglycaemic coma
diabetes-chronic complications	459169018	Hypoglycaemic coma co-occurrent and due to diabetes mellitus type II
diabetes-chronic complications	459292011	Type 1 diabetes mellitus with arthropathy
diabetes-chronic complications	459293018	Insulin dependent diabetes mellitus with arthropathy
diabetes-chronic complications	459294012	Type I diabetes mellitus with arthropathy
diabetes-chronic complications	459295013	Type I diabetes mellitus with neuropathic arthropathy
diabetes-chronic complications	459296014	Type 1 diabetes mellitus with neuropathic arthropathy
diabetes-chronic complications	459306016	Type II diabetes mellitus with peripheral angiopathy
diabetes-chronic complications	459308015	Type 2 diabetes mellitus with peripheral angiopathy
diabetes-chronic complications	459309011	Non-insulin dependent diabetes mellitus with arthropathy
diabetes-chronic complications	459310018	Type 2 diabetes mellitus with arthropathy
diabetes-chronic complications	459311019	Type II diabetes mellitus with arthropathy
diabetes-chronic complications	459312014	Type II diabetes mellitus with neuropathic arthropathy
diabetes-chronic complications	459313016	Type 2 diabetes mellitus with neuropathic arthropathy
diabetes-chronic complications	483882011	Maturity-onset diabetes of the young
diabetes-chronic complications	483886014	Maturity onset diabetes in youth
diabetes-chronic complications	493773010	NIDDM - Non-insulin dependent diabetes mellitus
diabetes-chronic complications	493774016	Type II diabetes mellitus
diabetes-chronic complications	494186019	Diabetes insipidus - pituitary
diabetes-chronic complications	494564012	Type I diabetes mellitus
diabetes-chronic complications	498512013	Genetic syndromes of diabetes mellitus
diabetes-chronic complications	498950010	Congenital nephrogenic diabetes insipidus
diabetes-chronic complications	1220321013	Diabetes mellitus arising in pregnancy
diabetes-chronic complications	1222529016	[D]Prediabetes
diabetes-chronic complications	1223147012	Insulin treated Type II diabetes mellitus
diabetes-chronic complications	1223148019	Insulin treated non-insulin dependent diabetes mellitus
diabetes-chronic complications	1230890017	Autonomic neuropathy due to diabetes
diabetes-chronic complications	1230929011	Secondary pancreatic diabetes mellitus
diabetes-chronic complications	1231774017	Malnutrition-related diabetes mellitus - protein-deficient
diabetes-chronic complications	1488898011	Hyperosmolar non-ketotic state in type 2 diabetes mellitus
diabetes-chronic complications	1780311019	Type 1 diabetes mellitus with persistent microalbuminuria
diabetes-chronic complications	1786715019	Bronzed diabetes
diabetes-chronic complications	2159979014	Maculopathy of right eye with diabetes mellitus
diabetes-chronic complications	2159980012	Maculopathy of left eye with diabetes mellitus
diabetes-chronic complications	2476117016	Maturity onset diabetes in youth type 1
diabetes-chronic complications	2532967014	Clinically significant macular oedema of right eye due to diabetes mellitus
diabetes-chronic complications	2622193012	Diabetes mellitus with ketoacidosis
diabetes-chronic complications	2674067015	Latent autoimmune diabetes mellitus in adult
diabetes-chronic complications	2817479019	Hyperglycaemic crisis in diabetes mellitus
diabetes-chronic complications	2967831017	Pre-existing type 1 diabetes mellitus in pregnancy
diabetes-chronic complications	3513589015	History of lower extremity amputation as a complication of diabetes mellitus
diabetes-chronic complications	3513595019	History of diabetes related lower limb amputation
diabetes-chronic complications	3513751010	Absence of lower extremity due to diabetes mellitus
diabetes-chronic complications	3513752015	Absence of lower limb due to diabetes mellitus
diabetes-chronic complications	3514794010	Hyperosmolar hyperglycemic coma due to diabetes mellitus without ketoacidosis
diabetes-chronic complications	3514795011	Hyperosmolar hyperglycaemic coma due to diabetes mellitus without ketoacidosis
diabetes-chronic complications	3514797015	Lactic acidosis with diabetes mellitus
diabetes-chronic complications	3514799017	Lactic acidosis co-occurrent and due to diabetes mellitus
diabetes-chronic complications	3514801019	Metabolic acidosis with diabetes mellitus
diabetes-chronic complications	3514803016	Metabolic acidosis co-occurrent and due to diabetes mellitus
diabetes-chronic complications	3522045015	Hyperosmolarity due to type 1 diabetes mellitus
diabetes-chronic complications	3526507010	Disorder of nerve co-occurrent and due to type 1 diabetes mellitus
diabetes-chronic complications	3527175018	Chemical-induced diabetes mellitus
diabetes-chronic complications	3537364016	Diabetes Treatment Satisfaction Questionnaire status version
diabetes-chronic complications	3537388019	Diabetic oculopathy due to type 1 diabetes mellitus
diabetes-chronic complications	3636751012	Acute complication with diabetes mellitus
diabetes-chronic complications	3636752017	Acute complication co-occurrent and due to diabetes mellitus
diabetes-chronic complications	13751000006117	Other specified diabetes mellitus with multiple comps
diabetes-chronic complications	13761000006115	Other specified diabetes mellitus with neurological comps
diabetes-chronic complications	13771000006110	Other specified diabetes mellitus with ophthalmic complicatn
diabetes-chronic complications	13781000006113	Other specified diabetes mellitus with other spec comps
diabetes-chronic complications	13791000006111	Other specified diabetes mellitus with periph circ comps
diabetes-chronic complications	13811000006110	Other specified diabetes mellitus with unspecified comps
diabetes-chronic complications	16171000000110	Diabetes monitoring admin.NOS
diabetes-chronic complications	21631000000117	Diabetes monitoring administration
diabetes-chronic complications	72651000006114	Unstable insulin dependent diabetes mellitus
diabetes-chronic complications	72711000006117	Unstable type 1 diabetes mellitus
diabetes-chronic complications	72721000006113	Unstable type I diabetes mellitus
diabetes-chronic complications	84281000006115	Type 1 diabetes mellitus
diabetes-chronic complications	84291000006117	Type 1 diabetes mellitus - poor control
diabetes-chronic complications	84301000006116	Type 1 diabetes mellitus maturity onset
diabetes-chronic complications	84311000006118	Type 1 diabetes mellitus with arthropathy
diabetes-chronic complications	84321000006114	Type 1 diabetes mellitus with diabetic cataract
diabetes-chronic complications	84331000006112	Type 1 diabetes mellitus with gangrene
diabetes-chronic complications	84341000006119	Type 1 diabetes mellitus with hypoglycaemic coma
diabetes-chronic complications	84351000006117	Type 1 diabetes mellitus with mononeuropathy
diabetes-chronic complications	84361000006115	Type 1 diabetes mellitus with multiple complications
diabetes-chronic complications	84371000006110	Type 1 diabetes mellitus with nephropathy
diabetes-chronic complications	84381000006113	Type 1 diabetes mellitus with neurological complications
diabetes-chronic complications	84391000006111	Type 1 diabetes mellitus with neuropathic arthropathy
diabetes-chronic complications	84401000006113	Type 1 diabetes mellitus with ophthalmic complications
diabetes-chronic complications	84411000006111	Type 1 diabetes mellitus with peripheral angiopathy
diabetes-chronic complications	84421000006115	Type 1 diabetes mellitus with polyneuropathy
diabetes-chronic complications	84431000006117	Type 1 diabetes mellitus with renal complications
diabetes-chronic complications	84441000006110	Type 1 diabetes mellitus with retinopathy
diabetes-chronic complications	84451000006112	Type 1 diabetes mellitus with ulcer
diabetes-chronic complications	84461000006114	Type 1 diabetes mellitus without complication
diabetes-chronic complications	84471000006119	Type 2 diabetes mellitus
diabetes-chronic complications	84481000006116	Type 2 diabetes mellitus - poor control
diabetes-chronic complications	84491000006118	Type 2 diabetes mellitus with arthropathy
diabetes-chronic complications	84501000006114	Type 2 diabetes mellitus with diabetic cataract
diabetes-chronic complications	84511000006112	Type 2 diabetes mellitus with gangrene
diabetes-chronic complications	84521000006116	Type 2 diabetes mellitus with hypoglycaemic coma
diabetes-chronic complications	84531000006118	Type 2 diabetes mellitus with mononeuropathy
diabetes-chronic complications	84541000006111	Type 2 diabetes mellitus with multiple complications
diabetes-chronic complications	84551000006113	Type 2 diabetes mellitus with nephropathy
diabetes-chronic complications	84561000006110	Type 2 diabetes mellitus with neurological complications
diabetes-chronic complications	84571000006115	Type 2 diabetes mellitus with neuropathic arthropathy
diabetes-chronic complications	84581000006117	Type 2 diabetes mellitus with ophthalmic complications
diabetes-chronic complications	84591000006119	Type 2 diabetes mellitus with peripheral angiopathy
diabetes-chronic complications	84601000006110	Type 2 diabetes mellitus with polyneuropathy
diabetes-chronic complications	84611000006113	Type 2 diabetes mellitus with renal complications
diabetes-chronic complications	84621000006117	Type 2 diabetes mellitus with retinopathy
diabetes-chronic complications	84631000006119	Type 2 diabetes mellitus with ulcer
diabetes-chronic complications	84641000006112	Type 2 diabetes mellitus without complication
diabetes-chronic complications	84651000006114	Type I diabetes mellitus
diabetes-chronic complications	84661000006111	Type I diabetes mellitus poorly controlled
diabetes-chronic complications	84671000006116	Type I diabetes mellitus maturity onset
diabetes-chronic complications	84681000006118	Type I diabetes mellitus with arthropathy
diabetes-chronic complications	84691000006115	Cataract due to diabetes mellitus type 1
diabetes-chronic complications	84701000006115	Type I diabetes mellitus with gangrene
diabetes-chronic complications	84711000006117	Type I diabetes mellitus with hypoglycaemic coma
diabetes-chronic complications	84721000006113	Mononeuropathy with type 1 diabetes mellitus
diabetes-chronic complications	84731000006111	Multiple complications of type 1 diabetes mellitus
diabetes-chronic complications	84741000006118	Type I diabetes mellitus with nephropathy
diabetes-chronic complications	84751000006116	Type I diabetes mellitus with neurological complications
diabetes-chronic complications	84761000006119	Type I diabetes mellitus with neuropathic arthropathy
diabetes-chronic complications	84771000006114	Disorder of eye with type 1 diabetes mellitus
diabetes-chronic complications	84781000006112	Type I diabetes mellitus with peripheral angiopathy
diabetes-chronic complications	84791000006110	Polyneuropathy due to diabetes mellitus type I
diabetes-chronic complications	84801000006111	Type I diabetes mellitus with renal complications
diabetes-chronic complications	84811000006114	Type I diabetes mellitus with retinopathy
diabetes-chronic complications	84821000006118	Type I diabetes mellitus with ulcer
diabetes-chronic complications	84831000006115	Type I diabetes mellitus without complication
diabetes-chronic complications	84841000006113	Type II diabetes mellitus
diabetes-chronic complications	84851000006110	Type II diabetes mellitus - poor control
diabetes-chronic complications	84861000006112	Type II diabetes mellitus with arthropathy
diabetes-chronic complications	84871000006117	Cataract due to diabetes mellitus type 2
diabetes-chronic complications	84881000006119	Type II diabetes mellitus with gangrene
diabetes-chronic complications	84891000006116	Type II diabetes mellitus with hypoglycaemic coma
diabetes-chronic complications	84901000006117	Mononeuropathy with type 2 diabetes mellitus
diabetes-chronic complications	84911000006119	Type II diabetes mellitus with multiple complications
diabetes-chronic complications	84921000006110	Renal disorder due to type 2 diabetes mellitus
diabetes-chronic complications	84931000006113	Neurological disorder with diabetes type 2
diabetes-chronic complications	84941000006115	Type II diabetes mellitus with neuropathic arthropathy
diabetes-chronic complications	84951000006118	Disorder of eye with type 2 diabetes mellitus
diabetes-chronic complications	84961000006116	Type II diabetes mellitus with peripheral angiopathy
diabetes-chronic complications	84971000006111	Type II diabetes mellitus with polyneuropathy
diabetes-chronic complications	84981000006114	Type II diabetes mellitus with renal complications
diabetes-chronic complications	84991000006112	Type II diabetes mellitus with retinopathy
diabetes-chronic complications	85001000006117	Type II diabetes mellitus with ulcer
diabetes-chronic complications	85011000006119	Type II diabetes mellitus without complication
diabetes-chronic complications	112841000006113	Syndrome of infant of mother with gestational diabetes
diabetes-chronic complications	127041000006110	Steroid-induced diabetes
diabetes-chronic complications	127051000006112	Steroid-induced diabetes mellitus without complication
diabetes-chronic complications	169731000006118	Retinal abnormality - diabetes-related
diabetes-chronic complications	189711000000119	Lipoatrophic diabetes mellitus without complication
diabetes-chronic complications	189721000000113	Secondary diabetes mellitus without complication
diabetes-chronic complications	198461000000116	Diabetes mellitus associated with pancreatic disease
diabetes-chronic complications	200111000006116	Diabetes mellitus diet education
diabetes-chronic complications	213141000006111	Pre-existing diabetes mellitus, unspecified
diabetes-chronic complications	214921000006116	Polyneuropathy in diabetes
diabetes-chronic complications	223291000000111	Maturity onset diabetes
diabetes-chronic complications	280511000006113	Non-insulin dependent diabetes mellitus with hypoglyca coma
diabetes-chronic complications	280521000006117	Non-insulin dependent diabetes mellitus with mononeuropathy
diabetes-chronic complications	280531000006119	Non-insulin dependent diabetes mellitus with nephropathy
diabetes-chronic complications	280541000006112	Non-insulin dependent diabetes mellitus with polyneuropathy
diabetes-chronic complications	280551000006114	Non-insulin-dependent diabetes mellitus with ulcer
diabetes-chronic complications	280561000006111	Non-insulin-dependent diabetes mellitus with peripheral angiopathy
diabetes-chronic complications	280571000006116	Non-insulin dependent diabetes mellitus
diabetes-chronic complications	280581000006118	Non-insulin-dependent diabetes mellitus with multiple complications
diabetes-chronic complications	280591000006115	Non-insulin-dependent diabetes mellitus with neuro comps
diabetes-chronic complications	281161000006114	Non-insulin depend diabetes mellitus with diabetic cataract
diabetes-chronic complications	281171000006119	Type II diabetes mellitus uncontrolled
diabetes-chronic complications	281181000006116	Non-insulin dependent diabetes mellitus with neuropathic arthropathy
diabetes-chronic complications	281211000006117	Gangrene associated with type 2 diabetes mellitus
diabetes-chronic complications	299601000000114	Gastroparesis with type 1 diabetes mellitus
diabetes-chronic complications	299621000000117	Gastroparesis with type 2 diabetes mellitus
diabetes-chronic complications	377001000006117	[X]Diabetes mellitus
diabetes-chronic complications	396661000006115	Malnutrition-related diabetes mellitus with multiple complications
diabetes-chronic complications	396671000006110	[X]Malnutrit-related diabetes mellitus with unspec complics
diabetes-chronic complications	494831000000119	Diabetes mellitus associated with cystic fibrosis
diabetes-chronic complications	587111000006111	Non-insulin-dependent diabetes mellitus with ophthalm comps
diabetes-chronic complications	587521000006111	Non-insulin-dependent diabetes mellitus with renal comps
diabetes-chronic complications	616081000006113	Diabetes mellitus insulin-glucose infusion in acute myocardial infarction
diabetes-chronic complications	616151000006118	Diabetes mellitus - unspec whether in pregnancy/puerperium
diabetes-chronic complications	616191000006112	Diabetes mellitus during pregnancy, childbirth and the puerperium
diabetes-chronic complications	616211000006113	Diabetes mellitus in pregnancy/childbirth/puerperium NOS
diabetes-chronic complications	616221000006117	Diabetes mellitus in the puerperium - baby delivered during previous episode of care
diabetes-chronic complications	616351000006115	Diabetes mellitus with gangrene
diabetes-chronic complications	616381000006111	Diabetes mellitus with ketoacidotic coma
diabetes-chronic complications	616391000006114	Nervous system disorder due to diabetes mellitus
diabetes-chronic complications	616421000006118	Eye disorder due to diabetes mellitus
diabetes-chronic complications	616441000006113	Peripheral vascular disorder due to diabetes mellitus
diabetes-chronic complications	616451000006110	Diabetes mellitus with polyneuropathy
diabetes-chronic complications	616461000006112	Diabetes mellitus with renal manifestation
diabetes-chronic complications	616481000006119	Diabetes mellitus, adult onset, + neurological manifestation
diabetes-chronic complications	616491000006116	Diabetes mellitus, adult onset, + ophthalmic manifestation
diabetes-chronic complications	616501000006112	Disorder due to type 2 diabetes mellitus
diabetes-chronic complications	616511000006110	Diabetes mellitus, adult onset, no mention of complication
diabetes-chronic complications	616531000006116	Diabetes mellitus, adult onset, with ketoacidosis
diabetes-chronic complications	616541000006114	Diabetes mellitus, adult onset, with ketoacidotic coma
diabetes-chronic complications	616551000006111	Diabetes mellitus, adult onset, with renal manifestation
diabetes-chronic complications	616561000006113	Diabetes mellitus, adult with gangrene
diabetes-chronic complications	616571000006118	Diabetes mellitus, adult, + other specified manifestation
diabetes-chronic complications	616581000006115	Diabetes mellitus, adult, + peripheral circulatory disorder
diabetes-chronic complications	616591000006117	Diabetes mellitus, juvenile +peripheral circulatory disorder
diabetes-chronic complications	616601000006113	Diabetes mellitus, juvenile type, + ophthalmic manifestation
diabetes-chronic complications	616611000006111	Disorder due to type 1 diabetes mellitus
diabetes-chronic complications	616621000006115	Type 1 diabetes mellitus without complication
diabetes-chronic complications	616641000006110	Diabetes mellitus, juvenile type, with ketoacidosis
diabetes-chronic complications	616651000006112	Diabetes mellitus, juvenile type, with ketoacidotic coma
diabetes-chronic complications	616661000006114	Diabetes mellitus, juvenile type, with renal manifestation
diabetes-chronic complications	616671000006119	Diabetes mellitus, juvenile, + neurological manifestation
diabetes-chronic complications	616681000006116	Diabetes mellitus, juvenile, + other specified manifestation
diabetes-chronic complications	616831000006118	Diabetes with gangrene
diabetes-chronic complications	622051000000118	History of gestational diabetes mellitus
diabetes-chronic complications	622221000000118	Maternally inherited diabetes mellitus
diabetes-chronic complications	641581000006115	Non-insulin-dependent diabetes mellitus with retinopathy
diabetes-chronic complications	674961000006118	Peripheral circulatory disorder associated with type 2 diabetes mellitus
diabetes-chronic complications	719471000006119	Malnutrit-related diabetes mellitus with unspec complics
diabetes-chronic complications	719481000006116	Malnutrit-related diabetes mellitus wth ophthalmic complicat
diabetes-chronic complications	719541000006111	Malnutrition-related diabetes mellitus with coma
diabetes-chronic complications	719561000006110	Malnutrition-related diabetes mellitus with multiple comps
diabetes-chronic complications	719571000006115	Malnutrition-related diabetes mellitus with renal complications
diabetes-chronic complications	719591000006119	Malnutrition-related diabetes mellitus wth neuro complicatns
diabetes-chronic complications	719601000006110	Malnutrition-related diabetes mellitus with peripheral circulatory complications
diabetes-chronic complications	720311000006119	Malnutrit-relat diabetes mellitus with other spec comps
diabetes-chronic complications	746791000006111	Insulin-dependent diabetes without complication
diabetes-chronic complications	764191000006112	Foot abnormality - diabetes related
diabetes-chronic complications	764201000006110	Foot abnormality - diabetes related
diabetes-chronic complications	771331000006116	Insulin dependent diabetes mellitus with arthropathy
diabetes-chronic complications	771341000006114	Insulin dependent diabetes mellitus with diabetic cataract
diabetes-chronic complications	771351000006111	Insulin dependent diabetes mellitus with gangrene
diabetes-chronic complications	771361000006113	Insulin dependent diabetes mellitus with hypoglycaemic coma
diabetes-chronic complications	771371000006118	Insulin dependent diabetes mellitus with mononeuropathy
diabetes-chronic complications	771381000006115	Insulin dependent diabetes mellitus with multiple complicatn
diabetes-chronic complications	771391000006117	Insulin dependent diabetes mellitus with nephropathy
diabetes-chronic complications	771401000006115	Insulin dependent diabetes mellitus with polyneuropathy
diabetes-chronic complications	771411000006117	Insulin dependent diabetes mellitus with retinopathy
diabetes-chronic complications	771421000006113	Insulin dependent diabetes mellitus with ulcer
diabetes-chronic complications	771481000006112	Insulin-dependent diabetes mellitus with neurological comps
diabetes-chronic complications	771491000006110	Insulin-dependent diabetes mellitus with ophthalmic comps
diabetes-chronic complications	771501000006119	Insulin-dependent diabetes mellitus with renal complications
diabetes-chronic complications	772151000006116	Insulin dependent diabetes maturity onset
diabetes-chronic complications	772161000006119	Insulin dependent diabetes mellitus
diabetes-chronic complications	772171000006114	Insulin dependent diabetes mellitus
diabetes-chronic complications	772181000006112	Insulin dependent diabetes mellitus - poor control
diabetes-chronic complications	787111000006112	IDDM-Insulin dependent diabetes mellitus
diabetes-chronic complications	801901000006119	Gestational diabetes mellitus
diabetes-chronic complications	840951000006119	Insulin treated Type 2 diabetes mellitus
diabetes-chronic complications	840971000006112	Diabetes mellitus autosomal dominant type II
diabetes-chronic complications	841351000006110	Insulin treated Type II diabetes mellitus
diabetes-chronic complications	850691000006118	Hyperosmolar non-ketotic state in type 2 diabetes mellitus
diabetes-chronic complications	881441000006111	Diabetes mellitus - juvenile
diabetes-chronic complications	881451000006113	Diabetes mellitus -adult onset
diabetes-chronic complications	881461000006110	Diabetes+ketoacidosis -no coma
diabetes-chronic complications	881471000006115	Diabetes with coma
diabetes-chronic complications	881481000006117	Diabetes + nephropathy
diabetes-chronic complications	881491000006119	Diabetes + eye manifestation
diabetes-chronic complications	881501000006110	Diabetes + neuropathy
diabetes-chronic complications	881511000006113	Diabetes + periph.circulat.dis
diabetes-chronic complications	881521000006117	Diabetes + other complications
diabetes-chronic complications	887971000006115	Preg.+ diabetes mellitus
diabetes-chronic complications	905621000006113	[RFC] Diabetes
diabetes-chronic complications	908831000006118	[RFC] Diabetes mellitus
diabetes-chronic complications	913441000006119	Insulin-dependent diabetes mellitus with renal complications
diabetes-chronic complications	913451000006117	Type 1 diabetes mellitus with renal complications
diabetes-chronic complications	913461000006115	Type I diabetes mellitus with renal complications
diabetes-chronic complications	913471000006110	Insulin-dependent diabetes mellitus with ophthalmic comps
diabetes-chronic complications	913481000006113	Type 1 diabetes mellitus with ophthalmic complications
diabetes-chronic complications	913491000006111	Type I diabetes mellitus with ophthalmic complications
diabetes-chronic complications	913501000006115	Insulin-dependent diabetes mellitus with neurological comps
diabetes-chronic complications	913511000006117	Type 1 diabetes mellitus with neurological complications
diabetes-chronic complications	913521000006113	Neurological disorder with type 1 diabetes mellitus
diabetes-chronic complications	913531000006111	Insulin dependent diabetes mellitus with multiple complicat
diabetes-chronic complications	913541000006118	Type 1 diabetes mellitus with multiple complications
diabetes-chronic complications	913551000006116	Type I diabetes mellitus with multiple complications
diabetes-chronic complications	913591000006110	Skin ulcer associated with diabetes mellitus
diabetes-chronic complications	913621000006112	Insulin dependent diabetes mellitus with gangrene
diabetes-chronic complications	913651000006115	Insulin dependent diabetes mellitus with retinopathy
diabetes-chronic complications	913661000006118	Retinopathy with type 1 diabetes mellitus
diabetes-chronic complications	913671000006113	Type I diabetes mellitus with retinopathy
diabetes-chronic complications	913681000006111	Insulin dependent diabetes mellitus - poor control
diabetes-chronic complications	913711000006112	Insulin dependent diabetes maturity onset
diabetes-chronic complications	913771000006115	Insulin dependent diabetes mellitus with mononeuropathy
diabetes-chronic complications	913781000006117	Type 1 diabetes mellitus with mononeuropathy
diabetes-chronic complications	913791000006119	Type I diabetes mellitus with mononeuropathy
diabetes-chronic complications	913801000006118	Insulin dependent diabetes mellitus with polyneuropathy
diabetes-chronic complications	913811000006115	Type 1 diabetes mellitus with polyneuropathy
diabetes-chronic complications	913821000006111	Type I diabetes mellitus with polyneuropathy
diabetes-chronic complications	913831000006114	Insulin dependent diabetes mellitus with nephropathy
diabetes-chronic complications	913841000006116	Renal disorder associated with type 1 diabetes mellitus
diabetes-chronic complications	913851000006119	Type I diabetes mellitus with nephropathy
diabetes-chronic complications	913891000006113	Insulin dependent diabetes mellitus with diabetic cataract
diabetes-chronic complications	913901000006112	Type 1 diabetes mellitus with diabetic cataract
diabetes-chronic complications	913911000006110	Type I diabetes mellitus with diabetic cataract
diabetes-chronic complications	913931000006116	Type 1 diabetes mellitus with peripheral angiopathy
diabetes-chronic complications	913941000006114	Peripheral angiopathy due to type 1 diabetes mellitus
diabetes-chronic complications	914031000006118	Renal disorder associated with type II diabetes mellitus
diabetes-chronic complications	914041000006111	Type II diabetes mellitus with renal complications
diabetes-chronic complications	914051000006113	Disorder of eye with type 2 diabetes mellitus
diabetes-chronic complications	914061000006110	Type II diabetes mellitus with ophthalmic complications
diabetes-chronic complications	914071000006115	Neurologic disorder associated with type 2 diabetes mellitus
diabetes-chronic complications	914081000006117	Type II diabetes mellitus with neurological complications
diabetes-chronic complications	914151000006112	Retinopathy with type 2 diabetes mellitus
diabetes-chronic complications	914161000006114	Type II diabetes mellitus with retinopathy
diabetes-chronic complications	914221000006113	Type 2 diabetes mellitus with mononeuropathy
diabetes-chronic complications	914231000006111	Type II diabetes mellitus with mononeuropathy
diabetes-chronic complications	914241000006118	Polyneuropathy due to type 2 diabetes mellitus
diabetes-chronic complications	914251000006116	Type II diabetes mellitus with polyneuropathy
diabetes-chronic complications	914261000006119	Diabetes type 2 with nephropathy
diabetes-chronic complications	914271000006114	Type II diabetes mellitus with nephropathy
diabetes-chronic complications	914301000006111	Type 2 diabetes mellitus with diabetic cataract
diabetes-chronic complications	914311000006114	Type II diabetes mellitus with diabetic cataract
diabetes-chronic complications	914391000006116	Insulin treated Type 2 diabetes mellitus
diabetes-chronic complications	928461000006119	Persistent proteinuria associated with type 1 diabetes mellitus
diabetes-chronic complications	928471000006114	Type I diabetes mellitus with persistent proteinuria
diabetes-chronic complications	928491000006110	Type I diabetes mellitus with persistent microalbuminuria
diabetes-chronic complications	928501000006119	Ketoacidosis in type 1 diabetes mellitus
diabetes-chronic complications	928511000006116	Type I diabetes mellitus with ketoacidosis
diabetes-chronic complications	928521000006112	Ketoacidotic coma in type 1 diabetes mellitus
diabetes-chronic complications	928531000006110	Type I diabetes mellitus with ketoacidotic coma
diabetes-chronic complications	928541000006117	Persistent proteinuria associated with type 2 diabetes mellitus
diabetes-chronic complications	928551000006115	Type II diabetes mellitus with persistent proteinuria
diabetes-chronic complications	928561000006118	Persistent microalbuminuria associated with type 2 diabetes mellitus
diabetes-chronic complications	928571000006113	Type II diabetes mellitus with persistent microalbuminuria
diabetes-chronic complications	928581000006111	Ketoacidosis in type 2 diabetes mellitus
diabetes-chronic complications	928591000006114	Type II diabetes mellitus with ketoacidosis
diabetes-chronic complications	928601000006118	Ketoacidotic coma in type 2 diabetes mellitus
diabetes-chronic complications	928611000006115	Ketoacidotic coma in type II diabetes mellitus
diabetes-chronic complications	932641000006116	Diabetes with coma
diabetes-chronic complications	933231000006118	Hypo states in diabetes
diabetes-chronic complications	938301000006114	Exudative maculopathy with type 1 diabetes mellitus
diabetes-chronic complications	938311000006112	Type I diabetes mellitus with exudative maculopathy
diabetes-chronic complications	938321000006116	Exudative maculopathy associated with type 2 diabetes mellitus
diabetes-chronic complications	938331000006118	Exudative maculopathy with type 2 diabetes mellitus
diabetes-chronic complications	967631000006115	Diabetes mellitus induced by non-steroid drugs without complication
diabetes-chronic complications	967681000006119	Fibrocalculous pancreatic diabetes
diabetes-chronic complications	967701000006116	Lipoatrophic diabetes mellitus
diabetes-chronic complications	1667891000000113	Hyperosmolar non-ketotic state in type II diabetes mellitus
diabetes-chronic complications	1667921000000117	Type II diabetes mellitus with gastroparesis
diabetes-chronic complications	1667941000000112	Type I diabetes mellitus with gastroparesis
diabetes-chronic complications	1694761000006113	Newly diagnosed diabetes
diabetes-chronic complications	1968641000006114	Maturity-onset diabetes of the young, type 5
diabetes-chronic complications	1988741000006117	Pregnancy and non-insulin-dependent diabetes mellitus
diabetes-chronic complications	2243331000000115	Erectile dysfunction due to diabetes mellitus
diabetes-chronic complications	2288011000000114	Type I diabetes mellitus in remission
diabetes-chronic complications	2288041000000110	Type 1 diabetes mellitus in remission
diabetes-chronic complications	2288061000000111	Type II diabetes mellitus in remission
diabetes-chronic complications	2288071000000116	Type 2 diabetes mellitus in remission
diabetes-chronic complications	2451551000000117	Diabetes education care plan
diabetes-chronic complications	2567511000006118	Pregestational diabetes mellitus AND/OR impaired glucose tolerance, modified White class F
diabetes-chronic complications	2575261000006118	Maternal diabetes mellitus with hypoglycaemia affecting foetus OR newborn
diabetes-chronic complications	2575271000006113	Maternal diabetes mellitus with hypoglycemia affecting fetus OR newborn
diabetes-chronic complications	2575281000006111	Maternal diabetes mellitus with hypoglycaemia affecting fetus OR newborn
diabetes-chronic complications	2649991000006110	Latent diabetes
diabetes-chronic complications	2656981000006116	Type 2 diabetes mellitus with acanthosis nigricans
diabetes-chronic complications	2656991000006118	Insulin-resistant diabetes mellitus AND acanthosis nigricans
diabetes-chronic complications	2683561000006119	Brittle diabetes mellitus
diabetes-chronic complications	2683581000006112	Labile diabetes
diabetes-chronic complications	2683591000006110	Unstable diabetes mellitus
diabetes-chronic complications	2686071000006114	Gestational diabetes
diabetes-chronic complications	2686081000006112	Maternal gestational diabetes mellitus
diabetes-chronic complications	2686101000006116	GDM - Gestational diabetes mellitus
diabetes-chronic complications	2709411000006110	Secondary diabetes insipidus
diabetes-chronic complications	2722711000006118	Impaired glucose tolerance in and individual with a heritable form of maturity onset diabetes in the young
diabetes-chronic complications	2750071000006113	DI - Diabetes insipidus
diabetes-chronic complications	2843291000006110	Maternal diabetes syndrome
diabetes-chronic complications	2867421000006114	Insulin dependent diabetes mellitus type 1A
diabetes-chronic complications	2867431000006112	Insulin dependent diabetes mellitus type IA
diabetes-chronic complications	2900941000006117	Ophthalmic manifestations of diabetes
diabetes-chronic complications	2949871000006119	Insulin dependent diabetes mellitus type 1B
diabetes-chronic complications	2949881000006116	Insulin dependent diabetes mellitus type IB
diabetes-chronic complications	3041801000006111	Pregestational diabetes mellitus AND/OR impaired glucose tolerance, modified White class D
diabetes-chronic complications	3060741000006116	Pregestational diabetes mellitus AND/OR impaired glucose tolerance, modified White class B
diabetes-chronic complications	3112811000006117	Pregestational diabetes mellitus AND/OR impaired glucose tolerance, modified White class C
diabetes-chronic complications	3115111000006117	Diarrhoea in diabetes
diabetes-chronic complications	3115121000006113	Diarrhea in diabetes
diabetes-chronic complications	3192531000006114	Diabetes mellitus associated with receptor abnormality
diabetes-chronic complications	3209431000006116	Diabetes mellitus type II
diabetes-chronic complications	3209441000006114	Diabetes mellitus type 2
diabetes-chronic complications	3220341000006116	Glucoaminophosphate diabetes
diabetes-chronic complications	3232021000006110	Neurohypophyseal diabetes insipidus
diabetes-chronic complications	3232031000006113	Pituitary diabetes insipidus
diabetes-chronic complications	3232041000006115	Primary central diabetes insipidus
diabetes-chronic complications	3232051000006118	Neurogenic diabetes insipidus
diabetes-chronic complications	3232091000006112	Central diabetes insipidus
diabetes-chronic complications	3253231000006110	Diabetes mellitus type I
diabetes-chronic complications	3253241000006117	Diabetes mellitus type 1
diabetes-chronic complications	3258001000006116	Gestational diabetes mellitus, class A>2<
diabetes-chronic complications	3378931000006118	Diabetes-nephrosis syndrome
diabetes-chronic complications	3459801000006118	Diabetes mellitus associated with hormonal aetiology
diabetes-chronic complications	3459811000006115	Diabetes mellitus associated with hormonal etiology
diabetes-chronic complications	3493891000006116	Hereditary nephrogenic diabetes insipidus
diabetes-chronic complications	3493901000006117	Familial nephrogenic diabetes insipidus
diabetes-chronic complications	3493921000006110	Vasopressin-resistant diabetes insipidus
diabetes-chronic complications	3493951000006118	Renal diabetes insipidus
diabetes-chronic complications	3493981000006114	Primary nephrogenic diabetes insipidus
diabetes-chronic complications	3500751000006118	Pseudo-phlorizin diabetes
diabetes-chronic complications	3649791000006119	Diabetes mellitus AND insipidus with optic atrophy AND deafness
diabetes-chronic complications	3690681000006114	DM - Diabetes mellitus
diabetes-chronic complications	3712861000006110	Disorder associated with diabetes mellitus
diabetes-chronic complications	3719631000006112	Gestational diabetes mellitus, class A>1<
diabetes-chronic complications	3730121000006115	Lipodystrophic diabetes with partial lipoatrophy
diabetes-chronic complications	3748251000006115	Diabetes mellitus in mother complicating pregnancy, childbirth AND/OR puerperium
diabetes-chronic complications	3756611000006115	Idiopathic diabetes insipidus
diabetes-chronic complications	3825721000006111	Type 2 diabetes mellitus in obese
diabetes-chronic complications	3825731000006114	Diabetes mellitus type 2 in obese
diabetes-chronic complications	3835761000006119	Pregestational diabetes mellitus AND/OR impaired glucose tolerance, modified White class A
diabetes-chronic complications	3847091000006116	Dipsogenic diabetes insipidus
diabetes-chronic complications	3850111000006112	Anaemia of diabetes
diabetes-chronic complications	3850121000006116	Anemia of diabetes
diabetes-chronic complications	3862341000006115	Diabetes mellitus, Addison's disease and myxoedema
diabetes-chronic complications	3862421000006116	Diabetes mellitus, Addison's disease and myxedema
diabetes-chronic complications	3912951000006110	Acquired lipodystrophic diabetes
diabetes-chronic complications	3984161000006119	Diabetes mellitus due to structurally abnormal insulin
diabetes-chronic complications	4195241000006114	NDI - Nephrogenic diabetes insipidus
diabetes-chronic complications	4392141000006116	Lipoatrophic diabetes
diabetes-chronic complications	4392151000006119	Lipodystrophic diabetes
diabetes-chronic complications	4392181000006110	Renal disorder associated with diabetes mellitus
diabetes-chronic complications	4392211000006114	Diabetes with peripheral circulatory disorder
diabetes-chronic complications	4392221000006118	Peripheral angiopathy due to diabetes mellitus
diabetes-chronic complications	4539561000006114	History of diabetes mellitus
diabetes-chronic complications	4600881000006113	Glucose tolerance test indicates diabetes mellitus
diabetes-chronic complications	4636411000006110	Diet controlled diabetes mellitus
diabetes-chronic complications	4757991000006116	Type 1 diabetes mellitus with hyperosmolar coma
diabetes-chronic complications	4758011000006112	Type 2 diabetes mellitus with hyperosmolar coma
diabetes-chronic complications	4758061000006110	Insulin-dependent diabetes mellitus with ulcer
diabetes-chronic complications	4758081000006117	Insulin-dependent diabetes mellitus with gangrene
diabetes-chronic complications	4758121000006115	Insulin-dependent diabetes maturity onset
diabetes-chronic complications	4788421000006117	Nephrotic syndrome due to diabetes mellitus
diabetes-chronic complications	4796311000006117	Pre-existing type 1 diabetes mellitus
diabetes-chronic complications	4796321000006113	Pre-existing type 2 diabetes mellitus
diabetes-chronic complications	5109461000006115	Diabetes type 2 on insulin
diabetes-chronic complications	5109541000006118	Transient neonatal diabetes mellitus
diabetes-chronic complications	5109551000006116	Transitory neonatal diabetes mellitus
diabetes-chronic complications	5109561000006119	Maturity onset diabetes of the young, type 2
diabetes-chronic complications	5109581000006112	Maturity onset diabetes in youth type II
diabetes-chronic complications	5109591000006110	MODY - Maturity onset diabetes in youth type II
diabetes-chronic complications	5109611000006116	MODY - Maturity onset diabetes in youth type 2
diabetes-chronic complications	5109621000006112	MODY - Maturity onset diabetes glucokinase-related
diabetes-chronic complications	5109671000006113	Insulin receptor defect with insulin-resistant diabetes mellitus and acanthosis nigricans
diabetes-chronic complications	5109691000006114	Acrorenal field defect, ectodermal dysplasia, and lipoatrophic diabetes
diabetes-chronic complications	5109831000006114	Congenital insulin-dependent diabetes mellitus with fatal secretory diarrhea
diabetes-chronic complications	5109851000006119	Insulin-dependent diabetes mellitus secretory diarrhea syndrome
diabetes-chronic complications	5110001000006118	Pregnancy and type 2 diabetes mellitus
diabetes-chronic complications	5110081000006110	Hypoglycemic event in diabetes
diabetes-chronic complications	5110091000006113	Hypoglycaemic state in diabetes
diabetes-chronic complications	5110101000006119	Hypoglycemic state in diabetes
diabetes-chronic complications	5111261000006118	Familial central diabetes insipidus
diabetes-chronic complications	5128731000006118	Soft tissue complication of diabetes mellitus
diabetes-chronic complications	5337501000006114	Epiphyseal dysplasia, multiple, with early onset diabetes mellitus
diabetes-chronic complications	5505651000006113	Diabetes mellitus uncontrolled
diabetes-chronic complications	5549741000006110	Diabetes clinic satisfaction questionnaire
diabetes-chronic complications	5587071000006119	Diabetes mellitus in neonate small for gestational age
diabetes-chronic complications	5687751000006119	Lipoatrophic diabetes mellitus
diabetes-chronic complications	5754581000006110	Brittle type 1 diabetes mellitus
diabetes-chronic complications	5754611000006119	Brittle type I diabetes mellitus
diabetes-chronic complications	5754621000006110	Labile type I diabetes mellitus
diabetes-chronic complications	5988631000006117	Diabetes dietitian
diabetes-chronic complications	6030001000006116	Insulin-dependent diabetes without complication
diabetes-chronic complications	6036721000006114	Hemoglobin A1c measurement aligned to the Diabetes Control and Complications Trial
diabetes-chronic complications	6050041000006115	Insulin dependent diabetes mellitus with hypoglycaemic coma
diabetes-chronic complications	6050061000006116	Type I diabetes mellitus with hypoglycemic coma
diabetes-chronic complications	6050071000006111	Insulin dependent diabetes mellitus with hypoglycemic coma
diabetes-chronic complications	6050081000006114	Type 1 diabetes mellitus with hypoglycemic coma
diabetes-chronic complications	6051171000006117	Insulin dependent diabetes mellitus with arthropathy
diabetes-chronic complications	6056601000006112	DIGAMI - diabetes mellitus insulin-glucose infusion in acute myocardial infarction
diabetes-chronic complications	6204741000006112	Type 2 diabetes mellitus in nonobese
diabetes-chronic complications	6204751000006114	Diabetes mellitus type 2 in nonobese
diabetes-chronic complications	6618061000006116	Bronze diabetes
diabetes-chronic complications	6763751000006119	Diabetes mellitus caused by non-steroid drugs
diabetes-chronic complications	6837991000006112	Diabetes mellitus caused by non-steroid drugs without complication
diabetes-chronic complications	6931861000006110	Infection of foot associated with diabetes
diabetes-chronic complications	6951081000006112	Ketoacidosis in type I diabetes mellitus
diabetes-chronic complications	6951091000006110	Diabetes type 1 with ketoacidosis
diabetes-chronic complications	6951281000006117	Kidney disorder associated with type 2 diabetes mellitus
diabetes-chronic complications	6953871000006115	Ketoacidosis in diabetes mellitus
diabetes-chronic complications	6954121000006112	Mononeuropathy associated with type II diabetes mellitus
diabetes-chronic complications	6954991000006112	Exudative maculopathy associated with type I diabetes mellitus
diabetes-chronic complications	6955501000006113	Persistent proteinuria associated with type I diabetes mellitus
diabetes-chronic complications	6958521000006110	Neurological disorder associated with malnutrition-related diabetes mellitus
diabetes-chronic complications	6959091000006114	Persistent microalbuminuria associated with type II diabetes mellitus
diabetes-chronic complications	6959801000006112	Diabetic cataract associated with type II diabetes mellitus
diabetes-chronic complications	6959811000006110	Diabetes type 2 with cataract
diabetes-chronic complications	6960431000006119	Diabetic retinopathy associated with type I diabetes mellitus
diabetes-chronic complications	6960441000006112	Diabetes type 1 with retinopathy
diabetes-chronic complications	6961081000006118	Gangrene associated with type 1 diabetes mellitus
diabetes-chronic complications	6961091000006115	Gangrene associated with type I diabetes mellitus
diabetes-chronic complications	6961101000006114	Diabetes type 1 with gangrene
diabetes-chronic complications	6961901000006111	Disorder associated with type I diabetes mellitus
diabetes-chronic complications	6962751000006117	Mononeuropathy associated with type I diabetes mellitus
diabetes-chronic complications	6965561000006116	Ketoacidotic coma in type I diabetes mellitus
diabetes-chronic complications	6965571000006111	Diabetes mellitus type 1 with ketoacidotic coma
diabetes-chronic complications	6967091000006111	Diabetic oculopathy associated with type 1 diabetes mellitus
diabetes-chronic complications	6968641000006111	Ophthalmic complication of malnutrition-related diabetes mellitus
diabetes-chronic complications	6969531000006111	Persistent microalbuminuria associated with type I diabetes mellitus
diabetes-chronic complications	6969921000006119	Neurologic disorder associated with type II diabetes mellitus
diabetes-chronic complications	6969931000006116	Diabetes type 2 with neurological disorder
diabetes-chronic complications	6970621000006114	Peripheral circulatory disorder associated with type 1 diabetes mellitus
diabetes-chronic complications	6970631000006112	Peripheral circulatory disorder associated with type I diabetes mellitus
diabetes-chronic complications	6971871000006117	Hypoglycaemic coma in type 1 diabetes mellitus
diabetes-chronic complications	6971881000006119	Hypoglycemic coma in type I diabetes mellitus
diabetes-chronic complications	6971891000006116	Hypoglycaemic coma in type I diabetes mellitus
diabetes-chronic complications	6971901000006117	Hypoglycemic coma in type 1 diabetes mellitus
diabetes-chronic complications	6971911000006119	Diabetes type 1 with hypoglycemic coma
diabetes-chronic complications	6971921000006110	Diabetes type 1 with hypoglycaemic coma
diabetes-chronic complications	6972441000006117	Neurological disorder associated with type I diabetes mellitus
diabetes-chronic complications	6972451000006115	Diabetes type 1 with neurological disorder
diabetes-chronic complications	6975211000006112	Gangrene associated with type 2 diabetes mellitus
diabetes-chronic complications	6975221000006116	Gangrene associated with type II diabetes mellitus
diabetes-chronic complications	6976921000006118	Hypoglycaemic coma in diabetes mellitus
diabetes-chronic complications	6976931000006115	Hypoglycemic coma in diabetes mellitus
diabetes-chronic complications	6977421000006110	Ketoacidosis in type II diabetes mellitus
diabetes-chronic complications	6977431000006113	Diabetes type 2 with ketoacidosis
diabetes-chronic complications	6977971000006119	Exudative maculopathy associated with type II diabetes mellitus
diabetes-chronic complications	6979251000006110	Diabetes mellitus type 2 with ketoacidotic coma
diabetes-chronic complications	6979991000006111	Renal disorder associated with type I diabetes mellitus
diabetes-chronic complications	6980001000006117	Kidney disorder associated with type 1 diabetes mellitus
diabetes-chronic complications	6980431000006116	Diabetic cataract associated with type I diabetes mellitus
diabetes-chronic complications	6980441000006114	Diabetes type 1 with cataract
diabetes-chronic complications	6981271000006112	Non-ketotic non-hyperosmolar coma associated with diabetes mellitus
diabetes-chronic complications	6981621000006113	Persistent proteinuria associated with type II diabetes mellitus
diabetes-chronic complications	6982151000006118	Disorder due to type II diabetes mellitus
diabetes-chronic complications	6982511000006110	Diabetic retinopathy associated with type II diabetes mellitus
diabetes-chronic complications	6982521000006119	Diabetes type 2 with retinopathy
diabetes-chronic complications	6983511000006117	Neurologic complication of diabetes mellitus
diabetes-chronic complications	6983691000006114	Diabetic oculopathy associated with type II diabetes mellitus
diabetes-chronic complications	6985001000006110	Peripheral circulatory disorder associated with type 2 diabetes mellitus
diabetes-chronic complications	6985011000006113	Peripheral circulatory disorder associated with type II diabetes mellitus
diabetes-chronic complications	6985421000006113	Skin ulcer associated with diabetes mellitus
diabetes-chronic complications	6986151000006117	Multiple complications of type I diabetes mellitus
diabetes-chronic complications	6987011000006115	Gangrene associated with diabetes mellitus
diabetes-chronic complications	7063141000006118	Diabetes mellitus co-occurrent and due to cystic fibrosis
diabetes-chronic complications	7065531000006115	Latent autoimmune diabetes mellitus in adult (LADA)
diabetes-chronic complications	7066041000006112	Small vessel disease due to type 1 diabetes mellitus
diabetes-chronic complications	7066051000006114	Diabetes type 1 with small vessel disease
diabetes-chronic complications	7067891000006114	Amyotrophy due to type 2 diabetes mellitus
diabetes-chronic complications	7067901000006113	Diabetes type 2 with amyotrophy
diabetes-chronic complications	7068831000006114	Diabetes mellitus due to cystic fibrosis
diabetes-chronic complications	7069481000006115	Small vessel disease due to type 2 diabetes mellitus
diabetes-chronic complications	7075891000006110	Amyotrophy due to type 1 diabetes mellitus
diabetes-chronic complications	7082021000006119	Erectile dysfunction associated with type 2 diabetes mellitus
diabetes-chronic complications	7086001000006113	Dietary education for type 2 diabetes mellitus
diabetes-chronic complications	7095251000006110	Hyperosmolality due to uncontrolled type 1 diabetes mellitus
diabetes-chronic complications	7252811000006115	Multiple complications due to diabetes mellitus
diabetes-chronic complications	7253221000006117	Hyperglycemic crisis in diabetes mellitus
diabetes-chronic complications	7281511000006118	Type 2 diabetes mellitus uncontrolled
diabetes-chronic complications	7287611000006113	Type 1 diabetes mellitus uncontrolled
diabetes-chronic complications	7287621000006117	Type I diabetes mellitus uncontrolled
diabetes-chronic complications	7287641000006112	Type 1 diabetes mellitus well controlled
diabetes-chronic complications	7287651000006114	Type I diabetes mellitus well controlled
diabetes-chronic complications	7288191000006110	Type 2 diabetes mellitus well controlled
diabetes-chronic complications	7288201000006113	Type II diabetes mellitus well controlled
diabetes-chronic complications	7306751000006110	Brittle type 2 diabetes mellitus
diabetes-chronic complications	7306761000006112	Brittle type II diabetes mellitus
diabetes-chronic complications	7306771000006117	Labile type II diabetes mellitus
diabetes-chronic complications	7306781000006119	Unstable type II diabetes mellitus
diabetes-chronic complications	7476191000006118	Gestational diabetes mellitus uncontrolled
diabetes-chronic complications	7480671000006119	History of diabetes mellitus type 2
diabetes-chronic complications	7480701000006118	History of diabetes mellitus type I
diabetes-chronic complications	7480711000006115	History of diabetes mellitus type 1
diabetes-chronic complications	7480721000006111	H/O gestational diabetes mellitus
diabetes-chronic complications	7480741000006116	History of maturity onset diabetes mellitus in young
diabetes-chronic complications	7480751000006119	History of autosomal dominant diabetes mellitus
diabetes-chronic complications	7500191000006118	Maturity onset diabetes of the young, type 1
diabetes-chronic complications	7500211000006117	Pre-existing diabetes mellitus in pregnancy
diabetes-chronic complications	7500221000006113	Pre-existing type 1 diabetes mellitus in pregnancy
diabetes-chronic complications	7500231000006111	Permanent neonatal diabetes mellitus
diabetes-chronic complications	7500241000006118	Permanent diabetes mellitus of infancy
diabetes-chronic complications	7500251000006116	Pregnancy and type 1 diabetes mellitus
diabetes-chronic complications	7500261000006119	Pre-existing type 2 diabetes mellitus in pregnancy
diabetes-chronic complications	7500271000006114	Diabetes mellitus due to genetic defect in beta cell function
diabetes-chronic complications	7500281000006112	Diabetes mellitus due to genetic defect in insulin action
diabetes-chronic complications	7500291000006110	Maturity-onset diabetes of the young, type 3
diabetes-chronic complications	7500311000006114	Maturity-onset diabetes of the young, type 4
diabetes-chronic complications	7500351000006110	Renal cysts and diabetes syndrome
diabetes-chronic complications	7500371000006117	Maturity-onset diabetes of the young, type 6
diabetes-chronic complications	7500391000006116	Maturity-onset diabetes of the young, type 7
diabetes-chronic complications	7500411000006116	Maturity-onset diabetes of the young, type 8
diabetes-chronic complications	7500431000006110	Diabetes-pancreatic exocrine dysfunction syndrome
diabetes-chronic complications	7500441000006117	Maturity-onset diabetes of the young, type 9
diabetes-chronic complications	7500461000006118	Maturity-onset diabetes of the young, type 10
diabetes-chronic complications	7500481000006111	Maturity-onset diabetes of the young, type 11
diabetes-chronic complications	7500501000006118	Diabetes mellitus, transient neonatal 1
diabetes-chronic complications	7500521000006111	Diabetes mellitus, transient neonatal 2
diabetes-chronic complications	7500541000006116	Diabetes mellitus, transient neonatal 3
diabetes-chronic complications	7507871000006114	Diabetes self management plan
diabetes-chronic complications	7567351000006110	Diabetes in pregnancy clinic
diabetes-chronic complications	7587001000006112	Maternal history of insulin dependent diabetes mellitus
diabetes-chronic complications	7587011000006110	Maternal history of non-insulin dependent diabetes mellitus
diabetes-chronic complications	7588201000006117	Fetal hypertrophic cardiomyopathy due to maternal diabetes mellitus
diabetes-chronic complications	7609841000006119	Neuropathy due to unstable diabetes mellitus type 1
diabetes-chronic complications	7609851000006117	Neuropathy due to brittle type I diabetes mellitus
diabetes-chronic complications	7609881000006113	Retinopathy due to unstable diabetes mellitus type 1
diabetes-chronic complications	7609891000006111	Retinopathy due to brittle type I diabetes mellitus
diabetes-chronic complications	7644681000006117	Gingivitis co-occurrent with diabetes mellitus
diabetes-chronic complications	7696791000006110	Diabetic autonomic neuropathy due to type 1 diabetes mellitus
diabetes-chronic complications	7696801000006111	Diabetic autonomic neuropathy due to type 2 diabetes mellitus
diabetes-chronic complications	7704351000006117	Neovascular glaucoma due to diabetes mellitus
diabetes-chronic complications	7708051000006112	Gastroparesis due to diabetes mellitus type I
diabetes-chronic complications	7708071000006119	Gastroparesis due to diabetes mellitus type II
diabetes-chronic complications	7708081000006116	Gastroparesis due to diabetes mellitus
diabetes-chronic complications	7708091000006118	Polyneuropathy due to type 1 diabetes mellitus
diabetes-chronic complications	7708121000006119	Polyneuropathy due to diabetes mellitus type II
diabetes-chronic complications	7722421000006118	Prediabetes
diabetes-chronic complications	7743831000006111	Nephrogenic diabetes insipidus and intracranial calcification syndrome
diabetes-chronic complications	7746161000006117	Gingival disease co-occurrent with diabetes mellitus
diabetes-chronic complications	7783451000006114	Hypoglycaemic coma co-occurrent and due to diabetes mellitus type II
diabetes-chronic complications	7804861000006110	Atherosclerosis, deafness, diabetes, epilepsy, nephropathy syndrome
diabetes-chronic complications	7814941000006115	Acidosis due to type 1 diabetes mellitus
diabetes-chronic complications	7814951000006118	Acidosis due to type 2 diabetes mellitus
diabetes-chronic complications	7828581000006116	Pancreatic hypoplasia, diabetes mellitus, congenital heart disease syndrome
diabetes-chronic complications	7839901000006110	Renal papillary necrosis due to diabetes mellitus
diabetes-chronic complications	7851131000006117	Permanent neonatal diabetes mellitus with cerebellar agenesis syndrome
diabetes-chronic complications	7861571000006116	Radiculoplexoneuropathy due to diabetes mellitus
diabetes-chronic complications	7862571000006113	Lesion of skin co-occurrent and due to diabetes mellitus
diabetes-chronic complications	7863801000006113	Lumbosacral plexopathy co-occurrent and due to diabetes mellitus
diabetes-chronic complications	7863811000006111	Lumbosacral plexopathy with diabetes mellitus
diabetes-chronic complications	7965021000006116	Disorder associated with well controlled type 2 diabetes mellitus
diabetes-chronic complications	7966541000006112	Diabetic erectile dysfunction associated with type 1 diabetes mellitus
diabetes-chronic complications	7966551000006114	Erectile dysfunction associated with type I diabetes mellitus
diabetes-chronic complications	7966561000006111	Mixed hyperlipidaemia due to type 2 diabetes mellitus
diabetes-chronic complications	7966571000006116	Mixed hyperlipidaemia associated with type II diabetes mellitus
diabetes-chronic complications	7966581000006118	Mixed hyperlipidemia associated with type II diabetes mellitus
diabetes-chronic complications	7966591000006115	Mixed hyperlipidemia due to type 2 diabetes mellitus
diabetes-chronic complications	7966601000006111	Mixed hyperlipidemia due to type II diabetes mellitus
diabetes-chronic complications	7966611000006114	Chronic kidney disease stage 5 due to type 2 diabetes mellitus
diabetes-chronic complications	7966621000006118	Diabetic stage 5 chronic renal impairment due to type 2 diabetes mellitus
diabetes-chronic complications	7966631000006115	Chronic kidney disease stage 5 due to type II diabetes mellitus
diabetes-chronic complications	7966641000006113	Chronic kidney disease stage 4 due to type 2 diabetes mellitus
diabetes-chronic complications	7966651000006110	Diabetic stage 4 chronic renal impairment due to type 2 diabetes mellitus
diabetes-chronic complications	7966661000006112	Chronic kidney disease stage 4 due to type II diabetes mellitus
diabetes-chronic complications	7966691000006116	Chronic kidney disease stage 3 due to type 2 diabetes mellitus
diabetes-chronic complications	7966701000006116	Diabetic stage 3 chronic renal impairment due to type 2 diabetes mellitus
diabetes-chronic complications	7966711000006118	Chronic kidney disease stage 3 due to type II diabetes mellitus
diabetes-chronic complications	7966761000006115	Chronic kidney disease stage 2 due to type 2 diabetes mellitus
diabetes-chronic complications	7966771000006110	Diabetic stage 2 chronic renal impairment due to type 2 diabetes mellitus
diabetes-chronic complications	7966781000006113	Chronic kidney disease stage 2 due to type II diabetes mellitus
diabetes-chronic complications	7966791000006111	Chronic kidney disease stage 1 due to type 2 diabetes mellitus
diabetes-chronic complications	7966801000006112	Diabetic stage 1 chronic renal impairment due to type 2 diabetes mellitus
diabetes-chronic complications	7966811000006110	Chronic kidney disease stage 1 due to type II diabetes mellitus
diabetes-chronic complications	7966831000006116	Diabetic dyslipidemia associated with type 2 diabetes mellitus
diabetes-chronic complications	7966841000006114	Dyslipidemia associated with type II diabetes mellitus
diabetes-chronic complications	7966871000006118	Chronic kidney disease due to type 2 diabetes mellitus
diabetes-chronic complications	7966881000006115	Chronic renal impairment due to type II diabetes mellitus
diabetes-chronic complications	7966891000006117	Diabetic chronic renal impairment due to type 2 diabetes mellitus
diabetes-chronic complications	7966901000006118	Chronic renal impairment due to type 2 diabetes mellitus
diabetes-chronic complications	7966911000006115	Diabetic neuropathic arthropathy associated with type 2 diabetes mellitus
diabetes-chronic complications	7966921000006111	Diabetic Charcot's arthropathy associated with type 2 diabetes mellitus
diabetes-chronic complications	7966931000006114	Angina associated with type 2 diabetes mellitus
diabetes-chronic complications	7966941000006116	Angina associated with type II diabetes mellitus
diabetes-chronic complications	7966951000006119	Diabetic angina pectoris associated with type 2 diabetes mellitus
diabetes-chronic complications	7968751000006116	Diabetes mellitus type 2 without retinopathy
diabetes-chronic complications	7968811000006114	Diabetic vitreous haemorrhage associated with type 2 diabetes mellitus
diabetes-chronic complications	7968821000006118	Diabetic vitreous haemorrhage associated with type II diabetes mellitus
diabetes-chronic complications	7968831000006115	Diabetic vitreous hemorrhage associated with type II diabetes mellitus
diabetes-chronic complications	7968841000006113	Diabetic vitreous hemorrhage associated with type 2 diabetes mellitus
diabetes-chronic complications	7968881000006119	Proliferative diabetic retinopathy due to type 2 diabetes mellitus
diabetes-chronic complications	7968891000006116	Proliferative diabetic retinopathy due to type II diabetes mellitus
diabetes-chronic complications	7968941000006115	Diabetic peripheral neuropathy associated with type 2 diabetes mellitus
diabetes-chronic complications	7968951000006118	Diabetic peripheral neuropathy associated with type II diabetes mellitus
diabetes-chronic complications	7969001000006112	Foot ulcer due to type 2 diabetes mellitus
diabetes-chronic complications	7969011000006110	Diabetic foot ulcer associated with type II diabetes mellitus
diabetes-chronic complications	7969021000006119	Foot ulcer due to type II diabetes mellitus
diabetes-chronic complications	7969051000006111	Diabetic dermopathy associated with diabetes mellitus type 2
diabetes-chronic complications	7969151000006110	Nonproliferative diabetic retinopathy due to type 2 diabetes mellitus
diabetes-chronic complications	7969161000006112	Nonproliferative diabetic retinopathy due to type II diabetes mellitus
diabetes-chronic complications	7969211000006115	Mixed hyperlipidaemia due to type 1 diabetes mellitus
diabetes-chronic complications	7969221000006111	Mixed hyperlipidemia due to type 1 diabetes mellitus
diabetes-chronic complications	7997131000006112	Complication due to diabetes mellitus type 2
diabetes-chronic complications	8006221000006115	Microalbuminuria due to type 1 diabetes mellitus
diabetes-chronic complications	8012071000006112	Type II diabetes on insulin
diabetes-chronic complications	8012091000006113	Type II diabetes on diet only
diabetes-chronic complications	8014011000006114	Retinal oedema due to type 2 diabetes mellitus
diabetes-chronic complications	8014021000006118	Retinal edema due to type 2 diabetes mellitus
diabetes-chronic complications	8014491000006111	Peripheral vascular disease due to type I diabetes
diabetes-chronic complications	8014501000006115	Diabetes mellitus type 1 without retinopathy
diabetes-chronic complications	8016601000006114	Postpartum gestational diabetes mellitus
diabetes-chronic complications	8016611000006112	Gestational diabetes, delivered
diabetes-chronic complications	8016621000006116	Gestational diabetes mellitus complicating pregnancy
diabetes-chronic complications	8016791000006114	Glaucoma due to type 2 diabetes mellitus
diabetes-chronic complications	8019511000006116	Blindness due to type 2 diabetes mellitus
diabetes-chronic complications	8019521000006112	Nonproliferative diabetic retinopathy due to type 1 diabetes mellitus
diabetes-chronic complications	8019531000006110	Proliferative retinopathy due to type 1 diabetes mellitus
diabetes-chronic complications	8019541000006117	Blindness due to type 1 diabetes mellitus
diabetes-chronic complications	8022361000006113	Hypertension in chronic kidney disease due to type 2 diabetes mellitus
diabetes-chronic complications	8022371000006118	Hypertension in chronic kidney disease due to type II diabetes mellitus
diabetes-chronic complications	8022381000006115	Nephrotic syndrome due to type 2 diabetes mellitus
diabetes-chronic complications	8022401000006115	Hypertension in chronic kidney disease due to type 1 diabetes mellitus
diabetes-chronic complications	8022411000006117	Hypertension in chronic kidney disease due to type I diabetes mellitus
diabetes-chronic complications	8022431000006111	Nephrotic syndrome due to type 1 diabetes mellitus
diabetes-chronic complications	8022441000006118	Neuropathic arthropathy due to type 1 diabetes mellitus
diabetes-chronic complications	8022461000006119	Diabetic neuropathic arthropathy due to type 1 diabetes mellitus
diabetes-chronic complications	8022471000006114	Diabetes mellitus type 1 with diabetic Charcot's arthropathy
diabetes-chronic complications	8022481000006112	Peripheral neuropathy due to type 1 diabetes mellitus
diabetes-chronic complications	8022491000006110	Peripheral neuropathy co-occurrent and due to type 1 diabetes mellitus
diabetes-chronic complications	8022541000006117	Diabetic dermopathy due to type 1 diabetes mellitus
diabetes-chronic complications	8022551000006115	Severe malnutrition due to type 1 diabetes mellitus
diabetes-chronic complications	8022561000006118	Osteomyelitis due to type 1 diabetes mellitus
diabetes-chronic complications	8022571000006113	Severe malnutrition due to type 2 diabetes mellitus
diabetes-chronic complications	8022581000006111	Osteomyelitis due to type 2 diabetes mellitus
diabetes-chronic complications	8022601000006118	Chronic ulcer of skin due to type 1 diabetes mellitus
diabetes-chronic complications	8024741000006117	Traction retinal detachment due to type 2 diabetes mellitus
diabetes-chronic complications	8024751000006115	Rubeosis iridis due to type 2 diabetes mellitus
diabetes-chronic complications	8024761000006118	Traction retinal detachment due to type 1 diabetes mellitus
diabetes-chronic complications	8024771000006113	Rubeosis iridis due to type 1 diabetes mellitus
diabetes-chronic complications	8025151000006118	Insulin reactive hypoglycaemia in type 2 diabetes mellitus
diabetes-chronic complications	8025161000006116	Insulin reactive hypoglycemia in type 2 diabetes mellitus
diabetes-chronic complications	8025171000006111	Hypoglycaemia due to type 1 diabetes mellitus
diabetes-chronic complications	8025181000006114	Hypoglycemia due to type 1 diabetes mellitus
diabetes-chronic complications	8025481000006119	Supervision of high risk pregnancy with history of gestational diabetes mellitus done
diabetes-chronic complications	8026021000006118	Ankle ulcer due to type 2 diabetes mellitus
diabetes-chronic complications	8026031000006115	Heel AND/OR midfoot ulcer due to type 2 diabetes mellitus
diabetes-chronic complications	8026041000006113	Forefoot ulcer due to type 2 diabetes mellitus
diabetes-chronic complications	8026051000006110	Ankle ulcer due to type 1 diabetes mellitus
diabetes-chronic complications	8026061000006112	Heel AND/OR midfoot ulcer due to type 1 diabetes mellitus
diabetes-chronic complications	8026071000006117	Forefoot ulcer due to type 1 diabetes mellitus
diabetes-chronic complications	8026181000006118	Cranial nerve palsy due to type 2 diabetes mellitus
diabetes-chronic complications	8027391000006115	Chronic kidney disease stage 1 due to type 1 diabetes mellitus
diabetes-chronic complications	8027401000006118	Chronic kidney disease stage 1 due to type I diabetes mellitus
[truncated: 3,823 more rows]

## Sheet: SSTI complications medcode
medcodeid	term	category	SSTI category
2591421000006117	Bacteraemia	bacteraemia	complication
317665015	Bacteraemia	bacteraemia	complication
6672541000006117	Pustular vasculitis due to gonococcal bacteraemia	bacteraemia	complication
7093261000006111	Bacteraemia due to Staphylococcus aureus	bacteraemia	complication
7093281000006118	Staphylococcus aureus bacteraemia	bacteraemia	complication
7093311000006116	Bacteraemia caused by Staphylococcus aureus	bacteraemia	complication
7095121000006111	Bacteraemia associated with intravascular line	bacteraemia	complication
7234031000006110	Bacteraemia due to Salmonella	bacteraemia	complication
7234051000006115	Bacteraemia caused by Salmonella	bacteraemia	complication
7965751000006111	Bacteraemia caused by Gram-positive bacteria	bacteraemia	complication
7965761000006113	Bacteraemia due to Gram-positive bacteria	bacteraemia	complication
7965801000006116	Bacteraemia caused by Gram-negative bacteria	bacteraemia	complication
7965821000006114	Bacteraemia due to Gram-negative bacteria	bacteraemia	complication
9658411000006114	Bacteraemia due to Methicillin resistant Staphylococcus aureus	bacteraemia	complication
9658441000006113	MRSA bacteraemia	bacteraemia	complication
9658451000006110	Bacteraemia caused by Methicillin resistant Staphylococcus aureus	bacteraemia	complication
101445019	Gonococcal endocarditis	endocarditis	complication
105628012	Candidal endocarditis	endocarditis	complication
111993011	Syphilitic endocarditis	endocarditis	complication
122761000006114	Subacute bacterial endocarditis	endocarditis	complication
1228214010	Endocarditis - meningococcal	endocarditis	complication
1232165012	Endocarditis - gonococcal	endocarditis	complication
12355041000006114	Ventricular septal defect due to and following infective endocarditis	endocarditis	complication
12704741000006115	Acute and subacute infective endocarditis associated with another disorder	endocarditis	complication
12726511000006111	Endocarditis, valve unspecified, NOS	endocarditis	complication
12728221000006117	Acute and subacute endocarditis unspecified	endocarditis	complication
12733071000006117	Endocarditis, valve unspecified	endocarditis	complication
146107014	Coxsackie endocarditis	endocarditis	complication
178506011	Acute bacterial endocarditis	endocarditis	complication
2478914019	Endocarditis - Q fever	endocarditis	complication
2535847014	Histoplasmosis with endocarditis	endocarditis	complication
2537921000006110	Purulent endocarditis	endocarditis	complication
2576371000006110	Chronic endocarditis	endocarditis	complication
2789051000006117	Active rheumatic fever with endocarditis	endocarditis	complication
2789061000006115	Acute rheumatic fever with endocarditis	endocarditis	complication
286396016	Listerial endocarditis	endocarditis	complication
287257017	Syphilitic endocarditis of unspecified valve	endocarditis	complication
287258010	Syphilitic endocarditis of mitral valve	endocarditis	complication
287260012	Syphilitic endocarditis of tricuspid valve	endocarditis	complication
287261011	Syphilitic endocarditis of pulmonary valve	endocarditis	complication
287262016	Syphilitic endocarditis of heart valve NOS	endocarditis	complication
287617014	Histoplasma capsulatum with endocarditis	endocarditis	complication
287628013	Histoplasma duboisii with endocarditis	endocarditis	complication
2988351000006117	Acute myoendocarditis	endocarditis	complication
299902015	Acute and subacute endocarditis	endocarditis	complication
299911015	Acute and subacute bacterial endocarditis NOS	endocarditis	complication
299912010	Acute and subacute infective endocarditis in diseases EC	endocarditis	complication
299913017	Endocarditis - monilial	endocarditis	complication
299915012	Endocarditis - typhoid	endocarditis	complication
299917016	Endocarditis - blastomycosis	endocarditis	complication
299919018	Acute and subacute infective endocarditis associated with another disorder	endocarditis	complication
299920012	Acute and subacute endocarditis unspecified	endocarditis	complication
299921011	Acute endocarditis	endocarditis	complication
299922016	Acute myoendocarditis NOS	endocarditis	complication
299923014	Acute periendocarditis	endocarditis	complication
299924015	Subacute endocarditis NOS	endocarditis	complication
299925019	Subacute myoendocarditis NOS	endocarditis	complication
299926018	Subacute periendocarditis NOS	endocarditis	complication
299927010	Acute and subacute endocarditis unspecified, NOS	endocarditis	complication
300020018	Valvular endocarditis	endocarditis	complication
300024010	Endocarditis, valve unspecified, OS	endocarditis	complication
300025011	Endocarditis in disease EC	endocarditis	complication
300027015	Endocarditis, valve unspecified, NOS	endocarditis	complication
3035181000006112	LÃ¶ffler's endocarditis	endocarditis	complication
3035191000006110	Constrictive endocarditis	endocarditis	complication
3035201000006113	LÃ¶ffler's parietal fibroplastic endocarditis	endocarditis	complication
30726017	Acute rheumatic endocarditis	endocarditis	complication
3082371000006114	Noninfective endocarditis	endocarditis	complication
3209361000006119	Malignant endocarditis	endocarditis	complication
3209371000006114	Septic endocarditis	endocarditis	complication
3209381000006112	Ulcerative endocarditis	endocarditis	complication
3245721000006115	Chronic rheumatic endocarditis	endocarditis	complication
3245731000006117	Chronic rheumatic heart disease with endocarditis	endocarditis	complication
3280191000006116	Subacute periendocarditis	endocarditis	complication
3377071000006115	Libman-Sacks endocarditis	endocarditis	complication
3377081000006117	Atypical verrucal endocarditis	endocarditis	complication
3377091000006119	Atypical verrucous endocarditis	endocarditis	complication
3377101000006113	Nonbacterial verrucous endocarditis	endocarditis	complication
3429231000006114	Nonbacterial thrombotic endocarditis	endocarditis	complication
3429241000006116	Marantic endocarditis	endocarditis	complication
3429251000006119	Non-bacterial thrombotic endocarditis	endocarditis	complication
3519621000006110	Endocarditis with infective aneurysm	endocarditis	complication
3587691000006119	Subacute endocarditis	endocarditis	complication
3631851000006119	Subacute myoendocarditis	endocarditis	complication
3636866019	Endocarditis of neoaortic valve	endocarditis	complication
3637395010	Endocarditis of neopulmonary valve	endocarditis	complication
3687951000006114	Staphylococcal endocarditis	endocarditis	complication
3699441000006110	Endocarditis lenta	endocarditis	complication
3699451000006112	SBE - Subacute bacterial endocarditis	endocarditis	complication
37702016	Chronic bacterial endocarditis	endocarditis	complication
379761000006111	Endocarditis	endocarditis	complication
3899821000006114	Vegetative endocarditis	endocarditis	complication
3899831000006112	Verrucous endocarditis	endocarditis	complication
3904041000006118	Mycotic endocarditis	endocarditis	complication
3904051000006116	Fungal endocarditis	endocarditis	complication
395750017	Rheumatic endocarditis	endocarditis	complication
395761013	Acute and subacute bacterial endocarditis	endocarditis	complication
4063851000006116	Q fever endocarditis	endocarditis	complication
415402011	Syphilitic endocarditis of aortic valve	endocarditis	complication
442438016	Bacterial endocarditis	endocarditis	complication
4744051000006117	American histoplasmosis with endocarditis	endocarditis	complication
4744071000006110	Histoplasmosis endocarditis	endocarditis	complication
4777071000006119	Endocarditis associated with another disorder	endocarditis	complication
5056571000006119	Infective endocarditis	endocarditis	complication
5056581000006116	IE - Infective endocarditis	endocarditis	complication
5056591000006118	Rickettsial endocarditis	endocarditis	complication
5056611000006112	Prosthetic valve endocarditis	endocarditis	complication
5056621000006116	PVE - Prosthetic valve endocarditis	endocarditis	complication
58154014	Meningococcal endocarditis	endocarditis	complication
5890161000006112	BE - Bacterial endocarditis	endocarditis	complication
642031000006116	Endocarditis - coxsackie	endocarditis	complication
6672691000006113	Skin involvement in bacterial endocarditis	endocarditis	complication
6953331000006110	Acute endocarditis associated with AIDS	endocarditis	complication
6953341000006117	AIDS-associated acute endocarditis	endocarditis	complication
6953351000006115	Acute endocarditis associated with acquired immunodeficiency syndrome	endocarditis	complication
6963101000006113	Subacute endocarditis associated with AIDS	endocarditis	complication
6963111000006111	Subacute endocarditis associated with acquired immunodeficiency syndrome	endocarditis	complication
7012631000006114	Left sided infective endocarditis	endocarditis	complication
7039951000006113	Right sided infective endocarditis	endocarditis	complication
7053861000006118	Right-sided Staphylococcus aureus endocarditis	endocarditis	complication
7066411000006117	Subacute bacterial endocarditis prophylaxis	endocarditis	complication
7086181000006115	History of endocarditis	endocarditis	complication
7392791000006118	Acute infective endocarditis	endocarditis	complication
7392801000006117	Acute infectious endocarditis	endocarditis	complication
7392811000006119	Viral endocarditis	endocarditis	complication
7392821000006110	Infective endocarditis of homograft	endocarditis	complication
7392831000006113	Infectious endocarditis of homograft	endocarditis	complication
7392841000006115	Infective endocarditis of heterograft	endocarditis	complication
7392851000006118	Infectious endocarditis of heterograft	endocarditis	complication
7392861000006116	Infective endocarditis of right ventricular wall	endocarditis	complication
7392871000006111	Infectious endocarditis of right ventricular wall	endocarditis	complication
7392881000006114	Infective endocarditis of left ventricular wall	endocarditis	complication
7392891000006112	Infectious endocarditis of left ventricular wall	endocarditis	complication
7392961000006112	Infective endocarditis of cardiac valve	endocarditis	complication
7392971000006117	Infectious endocarditis of cardiac valve	endocarditis	complication
7392981000006119	Infective endocarditis of aortic valve	endocarditis	complication
7392991000006116	Infectious endocarditis of aortic valve	endocarditis	complication
7395121000006110	Infective endocarditis of tricuspid valve	endocarditis	complication
7395131000006113	Infectious endocarditis of tricuspid valve	endocarditis	complication
7395141000006115	Infective endocarditis of mitral valve	endocarditis	complication
7395151000006118	Infectious endocarditis of mitral valve	endocarditis	complication
7395161000006116	Infective endocarditis of pulmonary valve	endocarditis	complication
7395171000006111	Infectious endocarditis of pulmonary valve	endocarditis	complication
7395181000006114	Infective endocarditis of truncal valve	endocarditis	complication
7395191000006112	Infectious endocarditis of truncal valve	endocarditis	complication
7395231000006119	Infective endocarditis of left atrioventricular (not morphologically mitral) valve	endocarditis	complication
7395241000006112	Infective endocarditis of left atrioventricular (nonmitral) valve	endocarditis	complication
7395251000006114	Infectious endocarditis of left atrioventricular (not morphologically mitral) valve	endocarditis	complication
7395261000006111	Infective endocarditis of right atrioventricular (not morphologically tricuspid) valve	endocarditis	complication
7395271000006116	Infective endocarditis of right atrioventricular (nontricuspid) valve	endocarditis	complication
7395281000006118	Infectious endocarditis of right atrioventricular (not morphologically tricuspid) valve	endocarditis	complication
7395421000006118	Infective endocarditis at site of ventricular septal defect	endocarditis	complication
7395431000006115	Infectious endocarditis at site of ventricular septal defect	endocarditis	complication
7395461000006112	Infective endocarditis at site of interatrial communication	endocarditis	complication
7395471000006117	Infectious endocarditis at site of interatrial communication	endocarditis	complication
7395531000006116	Infective endocarditis of common atrioventricular valve	endocarditis	complication
7395541000006114	Infectious endocarditis of common atrioventricular valve	endocarditis	complication
7395851000006113	Infective endocarditis at site of patch of ventricular septal defect	endocarditis	complication
7395861000006110	Infectious endocarditis at site of patch of ventricular septal defect	endocarditis	complication
7396241000006115	Infective endocarditis at site of patch of interatrial communication	endocarditis	complication
7396251000006118	Infectious endocarditis at site of patch of interatrial communication	endocarditis	complication
7397161000006113	Endocarditis due to Genus Chlamydia	endocarditis	complication
7397171000006118	Chlamydial endocarditis	endocarditis	complication
7397181000006115	Endocarditis caused by Genus Chlamydia	endocarditis	complication
7399101000006119	Infective endocarditis at site of implanted vascular shunt	endocarditis	complication
7399111000006116	Infectious endocarditis at site of implanted vascular shunt	endocarditis	complication
7399371000006110	Infective endocarditis of vascular cardiac conduit	endocarditis	complication
7399381000006113	Infectious endocarditis of vascular cardiac conduit	endocarditis	complication
7478161000006110	Endocarditis as complication of procedure	endocarditis	complication
7478171000006115	Ventricular septal defect due to endocarditis	endocarditis	complication
7478181000006117	Cardiovascular fistula due to endocarditis	endocarditis	complication
7478191000006119	Atrioventricular block due to endocarditis	endocarditis	complication
7478201000006116	Arrhythmia due to vegetation of infective endocarditis	endocarditis	complication
7478211000006118	Arrhythmia due to vegetation of infectious endocarditis	endocarditis	complication
7571821000006112	Endocarditis of prosthetic mitral valve	endocarditis	complication
7571941000006110	Endocarditis of prosthetic aortic valve	endocarditis	complication
7571951000006112	Endocarditis of prosthetic tricuspid valve	endocarditis	complication
7571961000006114	Endocarditis of prosthetic pulmonary valve	endocarditis	complication
7705061000006116	Acute endocarditis co-occurrent with human immunodeficiency virus infection	endocarditis	complication
7810471000006114	Endocarditis caused by Erysipelothrix rhusiopathiae	endocarditis	complication
7810481000006112	Erysipelothrix rhusiopathiae endocarditis	endocarditis	complication
7840101000006118	Periendocarditis due to infection	endocarditis	complication
7840111000006115	Infective periendocarditis	endocarditis	complication
7848601000006111	Infection causing subacute endocarditis	endocarditis	complication
7848611000006114	Subacute infective endocarditis	endocarditis	complication
7848621000006118	Infection causing myoendocarditis	endocarditis	complication
7848631000006115	Infective myoendocarditis	endocarditis	complication
8022621000006111	Endocarditis due to systemic lupus erythematosus	endocarditis	complication
8030121000006117	Syphilitic valvular endocarditis	endocarditis	complication
884231000006115	Subacute bact. endocarditis	endocarditis	complication
884241000006113	Acute/subac. endocarditis NOS	endocarditis	complication
884331000006111	Non-rheum. endocarditis NOS	endocarditis	complication
905461000006116	[RFC] Endocarditis, myocarditis, pericarditis	endocarditis	complication
989121000006117	Subacute bact. endocarditis	endocarditis	complication
990531000006116	Non-rheum. endocarditis NOS	endocarditis	complication
103423013	Unilateral recurrent femoral hernia with gangrene	gangrene	complication
109303019	Pudendal hernia with gangrene	gangrene	complication
110413010	Umbilical hernia with gangrene	gangrene	complication
12003881000006116	Colonic gangrene	gangrene	complication
12059641000006117	Gangrene co-occurrent and due to recurrent right inguinal hernia	gangrene	complication
12059651000006115	Gangrene co-occurrent and due to recurrent left inguinal hernia	gangrene	complication
12059661000006118	Gangrene without obstruction co-occurrent and due to recurrent left inguinal hernia	gangrene	complication
12059671000006113	Gangrene without obstruction co-occurrent and due to recurrent right inguinal hernia	gangrene	complication
12059681000006111	Gangrene and obstruction co-occurrent and due to recurrent left inguinal hernia	gangrene	complication
12059691000006114	Gangrene and obstruction co-occurrent and due to recurrent right inguinal hernia	gangrene	complication
12060331000006116	Obstruction without gangrene co-occurrent and due to recurrent left inguinal hernia	gangrene	complication
12061351000006119	Gangrene and obstruction co-occurrent and due to left inguinal hernia	gangrene	complication
12061361000006117	Gangrene and obstruction co-occurrent and due to right inguinal hernia	gangrene	complication
12061371000006112	Gangrene co-occurrent and due to left inguinal hernia	gangrene	complication
12061381000006110	Gangrene co-occurrent and due to right inguinal hernia	gangrene	complication
12064581000006117	Gangrene and obstruction co-occurrent and due to right femoral hernia	gangrene	complication
12064591000006119	Gangrene and obstruction co-occurrent and due to left femoral hernia	gangrene	complication
12066181000006119	Gangrene co-occurrent and due to left femoral hernia	gangrene	complication
12066191000006116	Gangrene co-occurrent and due to right femoral hernia	gangrene	complication
12066201000006118	Gangrene co-occurrent and due to left recurrent femoral hernia	gangrene	complication
12066211000006115	Gangrene co-occurrent and due to right recurrent femoral hernia	gangrene	complication
12125761000006117	Bilateral atherosclerosis of lower limbs with gangrene	gangrene	complication
12125771000006112	Gangrene of bilateral lower limbs co-occurrent and due to atherosclerosis	gangrene	complication
12125781000006110	Gangrene of both lower limbs co-occurrent and due to atherosclerosis	gangrene	complication
12126451000006117	Bilateral gangrene of finger	gangrene	complication
12126461000006115	Gangrene of finger of bilateral hands	gangrene	complication
12126471000006110	Gangrene of finger of both hands	gangrene	complication
12126541000006118	Bilateral gangrene of toe	gangrene	complication
12126551000006116	Gangrene of toe of bilateral feet	gangrene	complication
12126561000006119	Gangrene of toe of both feet	gangrene	complication
12126571000006114	Bilateral gangrene of feet	gangrene	complication
12126581000006112	Gangrene of bilateral feet	gangrene	complication
12126591000006110	Gangrene of both feet	gangrene	complication
12165631000006112	Gangrene co-occurrent and due to bilateral recurrent femoral hernia	gangrene	complication
12168391000006110	Bilateral inguinal hernia with gangrene and obstruction	gangrene	complication
12168401000006112	Gangrene and obstruction co-occurrent and due to bilateral inguinal hernia	gangrene	complication
12180331000006111	Gangrene co-occurrent and due to bilateral femoral hernia	gangrene	complication
12182481000006119	Bilateral recurrent inguinal hernia with gangrene and obstruction	gangrene	complication
12182491000006116	Gangrene and obstruction co-occurrent and due to bilateral recurrent inguinal hernia	gangrene	complication
12183691000006114	Gangrene co-occurrent and due to femoral hernia	gangrene	complication
12183801000006118	Femoral hernia with gangrene and obstruction	gangrene	complication
12183811000006115	Gangrene and obstruction co-occurrent and due to femoral hernia	gangrene	complication
12185561000006118	Inguinal hernia with gangrene and obstruction	gangrene	complication
12185571000006113	Gangrene and obstruction co-occurrent and due to inguinal hernia	gangrene	complication
12190741000006118	Gas gangrene antitoxin	gangrene	complication
12190761000006119	Gas gangrene antitoxin product	gangrene	complication
12192751000006115	Obstruction without gangrene co-occurrent and due to bilateral inguinal hernia	gangrene	complication
12193561000006115	Gangrene and obstruction co-occurrent and due to bilateral femoral hernia	gangrene	complication
12368951000006112	Progressive bacterial synergistic gangrene	gangrene	complication
12450531000006111	Unilateral femoral hernia with gangrene	gangrene	complication
12450591000006110	Unilateral inguinal hernia with gangrene	gangrene	complication
12450641000006117	Unilateral recurrent femoral hernia with gangrene	gangrene	complication
12450661000006118	Unilateral recurrent inguinal hernia with gangrene	gangrene	complication
12450751000006113	Type 2 diabetes mellitus with gangrene	gangrene	complication
12450761000006110	Type I diabetes mellitus with gangrene	gangrene	complication
12450771000006115	Type II diabetes mellitus with gangrene	gangrene	complication
12454141000006118	Non-insulin-dependent diabetes mellitus with gangrene	gangrene	complication
12489581000006110	Type 1 diabetes mellitus with gangrene	gangrene	complication
125534015	Recurrent inguinal hernia with gangrene	gangrene	complication
12702341000006112	Unilateral recurrent inguinal hernia with gangrene	gangrene	complication
133518010	Gas gangrene	gangrene	complication
13930016	Bilateral inguinal hernia with gangrene	gangrene	complication
178602018	Paraumbilical hernia with gangrene	gangrene	complication
2514131000006114	Wet gangrene	gangrene	complication
2514141000006116	Moist gangrene	gangrene	complication
2537491016	Ventral hernia with gangrene	gangrene	complication
2557881000006115	Ischiatic hernia with gangrene	gangrene	complication
256133012	O/E - gangrene	gangrene	complication
2588271000006114	Gas gangrene septicaemia	gangrene	complication
2588281000006112	Gas gangrene septicemia	gangrene	complication
2608831000000110	Parastomal hernia with gangrene	gangrene	complication
264761000006113	Omphalocoele with gangrene	gangrene	complication
2649251000006114	Bilateral inguinal hernia with gangrene AND obstruction	gangrene	complication
2656421000006110	Umbilical hernia with gangrene AND obstruction	gangrene	complication
2681081000006115	Unilateral inguinal hernia with gangrene AND obstruction	gangrene	complication
2697481000006117	Trophic gangrene	gangrene	complication
2720771000006111	Bilateral recurrent femoral hernia with gangrene AND obstruction	gangrene	complication
2741591000000116	Incisional hernia of anterior abdominal wall with fascial defect < 4 cm with gangrene	gangrene	complication
2741651000000111	Incisional hernia of anterior abdominal wall with fascial defect 4-10 cm with gangrene	gangrene	complication
2741711000000118	Incisional hernia of anterior abdominal wall with fascial defect > 10 cm with gangrene	gangrene	complication
2741771000000111	Recurrent incisional hernia of anterior abdominal wall with fascial defect < 4 cm with gangrene	gangrene	complication
2741831000000115	Recurrent incisional hernia of anterior abdominal wall with fascial defect 4-10 cm with gangrene	gangrene	complication
2741891000000119	Recurrent incisional hernia of anterior abdominal wall with fascial defect > 10 cm with gangrene	gangrene	complication
2741951000000117	Epigastric hernia with fascial defect < 2 cm with gangrene	gangrene	complication
2742011000000113	Epigastric hernia with fascial defect 2-4 cm with gangrene	gangrene	complication
2742071000000115	Epigastric hernia with fascial defect > 4 cm with gangrene	gangrene	complication
2742131000000118	Recurrent epigastric hernia with fascial defect < 2 cm with gangrene	gangrene	complication
2742191000000117	Recurrent epigastric hernia with fascial defect 2-4 cm with gangrene	gangrene	complication
2742251000000119	Recurrent epigastric hernia with fascial defect > 4 cm with gangrene	gangrene	complication
2742541000000119	Recurrent umbilical hernia with gangrene	gangrene	complication
2742651000000117	Recurrent femoral hernia with gangrene	gangrene	complication
2811161000006118	Gangrene of scrotum	gangrene	complication
2811171000006113	Scrotal gangrene	gangrene	complication
281211000006117	Gangrene associated with type 2 diabetes mellitus	gangrene	complication
286561017	Gas gangrene-neck	gangrene	complication
286562012	Gas gangrene-back	gangrene	complication
286563019	Gas gangrene-shoulder	gangrene	complication
286564013	Gas gangrene-arm	gangrene	complication
286565014	Gas gangrene-forearm	gangrene	complication
286566010	Gas gangrene-hand	gangrene	complication
286567018	Gas gangrene-pelvis	gangrene	complication
286568011	Gas gangrene-thigh	gangrene	complication
286569015	Gas gangrene-leg	gangrene	complication
286570019	Gas gangrene-foot	gangrene	complication
286571015	Gas gangrene caused by organism NOS	gangrene	complication
2910481000006116	Spontaneous gangrene	gangrene	complication
2910491000006118	Angioneurotic gangrene	gangrene	complication
2914691000006113	Diabetic gangrene	gangrene	complication
292541011	Type 1 diabetes mellitus with gangrene	gangrene	complication
292543014	Type I diabetes mellitus with gangrene	gangrene	complication
292582011	Type II diabetes mellitus with gangrene	gangrene	complication
292583018	Type 2 diabetes mellitus with gangrene	gangrene	complication
2937431000006110	Paraoesophageal hernia with gangrene AND obstruction	gangrene	complication
2937441000006117	Paraesophageal hernia with gangrene AND obstruction	gangrene	complication
2973571000006115	Unilateral femoral hernia with gangrene AND obstruction	gangrene	complication
2973581000006117	Intestinal gangrene	gangrene	complication
2987881000006118	Incisional hernia with gangrene AND obstruction	gangrene	complication
300502019	Presenile gangrene	gangrene	complication
300504018	Peripheral gangrene	gangrene	complication
300505017	Gangrene of toe	gangrene	complication
300506016	Gangrene of foot	gangrene	complication
300507013	Gangrene of finger	gangrene	complication
300508015	Gangrene of thumb	gangrene	complication
300509011	Gangrene of hand	gangrene	complication
302717013	Inguinal hernia with gangrene NOS	gangrene	complication
302754016	Femoral hernia with gangrene NOS	gangrene	complication
302783018	Umbilical hernia with gangrene NOS	gangrene	complication
302808016	Ventral hernia unspecified with gangrene	gangrene	complication
302810019	Epigastric hernia with gangrene	gangrene	complication
302811015	Ventral hernia with gangrene NOS	gangrene	complication
302864016	Gluteal hernia with gangrene	gangrene	complication
302892014	Sciatic hernia with gangrene	gangrene	complication
302905017	Spigelian hernia with gangrene	gangrene	complication
302912014	Other specified abdominal cavity hernia with gangrene	gangrene	complication
302921010	Unspecified abdominal cavity hernia with gangrene	gangrene	complication
303758014	[X]Other specified abdominal hernia with gangrene	gangrene	complication
3049591000006118	Perineal hernia with gangrene	gangrene	complication
3080441000006110	Gangrene	gangrene	complication
31024015	Incisional hernia with gangrene	gangrene	complication
317343014	[D]Gangrene	gangrene	complication
317344015	[D]Gangrene, spreading cutaneous	gangrene	complication
317347010	[D]Gangrene of toe in diabetic	gangrene	complication
317348017	[D]Widespread diabetic foot gangrene	gangrene	complication
317349013	Gangrene	gangrene	complication
3175501000006115	Paraumbilical hernia with gangrene AND obstruction	gangrene	complication
3179301000006111	Bilateral recurrent inguinal hernia with gangrene AND obstruction	gangrene	complication
3242681000006116	Femoral hernia with gangrene AND obstruction	gangrene	complication
3295631000006119	Arteriosclerotic gangrene	gangrene	complication
3304111000006112	Inguinal hernia with gangrene AND obstruction	gangrene	complication
3343251000006113	Unilateral recurrent inguinal hernia with gangrene AND obstruction	gangrene	complication
3367111000006116	Both sides recurrent inguinal hernias with gangrene	gangrene	complication
3451311000006110	Symmetrical gangrene	gangrene	complication
3469171000006114	Epigastric hernia with gangrene AND obstruction	gangrene	complication
3482911000006113	Hiatal hernia with gangrene AND obstruction	gangrene	complication
3493371000006110	Gas gangrene antitoxin	gangrene	complication
3543038017	Gangrene and obstruction co-occurrent and due to right recurrent femoral hernia	gangrene	complication
3544865017	Gangrene and obstruction co-occurrent and due to left recurrent femoral hernia	gangrene	complication
354897014	Fournier's gangrene of scrotum	gangrene	complication
3590691000006119	Dry gangrene	gangrene	complication
3608271000006114	Bilateral femoral hernia with gangrene AND obstruction	gangrene	complication
3657011000006115	Thoracic stomach with obstruction but no gangrene	gangrene	complication
3697411000006115	Diaphragmatic hernia with gangrene AND obstruction	gangrene	complication
3767611000006114	Pulmonary gangrene	gangrene	complication
3801121000006117	Hernia, with gangrene	gangrene	complication
3808761000006119	Gas gangrene due to Clostridia	gangrene	complication
3940541000006114	Hiatal hernia with obstruction but no gangrene	gangrene	complication
395337016	Gas gangrene caused by clostridium histolyticum	gangrene	complication
395338014	Gas gangrene caused by clostridium oedematiens	gangrene	complication
395340016	Gas gangrene caused by clostridium perfringens	gangrene	complication
395341017	Gas gangrene caused by clostridium welchii	gangrene	complication
395342012	Gas gangrene caused by clostridium septicum	gangrene	complication
395343019	Gas gangrene caused by clostridium sordellii	gangrene	complication
3966791000006118	Unilateral recurrent femoral hernia with gangrene AND obstruction	gangrene	complication
4058201000006118	Ileal gangrene	gangrene	complication
4058211000006115	Jejunal gangrene	gangrene	complication
4058221000006111	Large bowel gangrene	gangrene	complication
41260017	Unilateral femoral hernia with gangrene	gangrene	complication
4194841000006114	Gangrene of gallbladder	gangrene	complication
4194851000006111	Gallbladder gangrene	gangrene	complication
453233012	Hiatus hernia with gangrene	gangrene	complication
4741711000006117	Gas gangrene of neck	gangrene	complication
4741731000006111	Gas gangrene of back	gangrene	complication
4741751000006116	Gas gangrene of shoulder region	gangrene	complication
4741771000006114	Gas gangrene of upper arm	gangrene	complication
4741791000006110	Gas gangrene of forearm	gangrene	complication
4741811000006114	Gas gangrene of hand	gangrene	complication
4741831000006115	Gas gangrene of pelvic region of trunk	gangrene	complication
4741851000006110	Gas gangrene of thigh	gangrene	complication
4741871000006117	Gas gangrene of lower leg	gangrene	complication
4741891000006116	Gas gangrene of foot	gangrene	complication
4758081000006117	Insulin-dependent diabetes mellitus with gangrene	gangrene	complication
4785031000006115	Omphalocele with gangrene	gangrene	complication
4966010	Inguinal hernia with gangrene	gangrene	complication
5086341000006113	Mesenteric gangrene	gangrene	complication
5086351000006110	Small intestinal gangrene	gangrene	complication
5086361000006112	Colonic gangrene	gangrene	complication
5088671000006112	Omental gangrene	gangrene	complication
5098591000006113	Fournier gangrene of scrotum	gangrene	complication
5121161000006118	Progressive bacterial synergistic gangrene	gangrene	complication
5121171000006113	Progressive postoperative gangrene	gangrene	complication
5130331000006116	Gangrene of newborn	gangrene	complication
5130341000006114	Neonatal gangrene	gangrene	complication
5143511000006111	Gas gangrene of limb	gangrene	complication
5143531000006117	Uterine gas gangrene	gangrene	complication
5143541000006110	Intestinal gas gangrene	gangrene	complication
5147711000006111	Gas gangrene of skin	gangrene	complication
52687019	Unilateral inguinal hernia with gangrene	gangrene	complication
54657012	Lumbar hernia with gangrene	gangrene	complication
5491291000006114	Gas gangrene caused by clostridium edematiens	gangrene	complication
5491301000006110	Gas gangrene caused by Clostridium edematiens	gangrene	complication
5607821000006115	Meleney's gangrene	gangrene	complication
5607831000006117	Meleney gangrene	gangrene	complication
56987019	Ischiorectal hernia with gangrene	gangrene	complication
59102011	Retroperitoneal hernia with gangrene	gangrene	complication
5963681000006111	Gas gangrene smell	gangrene	complication
616351000006115	Diabetes mellitus with gangrene	gangrene	complication
616561000006113	Diabetes mellitus, adult with gangrene	gangrene	complication
616831000006118	Diabetes with gangrene	gangrene	complication
64806013	Bilateral femoral hernia with gangrene	gangrene	complication
6594461000006110	Fournier's gangrene of penis	gangrene	complication
6594471000006115	Fournier gangrene of penis	gangrene	complication
6601811000006116	Fournier's gangrene	gangrene	complication
6601821000006112	Fournier gangrene	gangrene	complication
6670921000006117	Ischaemic gangrene	gangrene	complication
6670931000006119	Ischemic gangrene	gangrene	complication
6670981000006118	Diabetic wet gangrene of the foot	gangrene	complication
66808012	Obturator hernia with gangrene	gangrene	complication
6681561000006116	Penile gangrene	gangrene	complication
6681571000006111	Gangrene of penis	gangrene	complication
6780041000006110	Acral gangrene	gangrene	complication
6823071000006119	Gas gangrene antitoxin	gangrene	complication
6857681000006119	Hernia of anterior abdominal wall with gangrene	gangrene	complication
6857701000006116	Hernia of anterior abdominal wall with obstruction AND gangrene	gangrene	complication
6857711000006118	Ventral hernia with obstruction AND gangrene	gangrene	complication
6858891000006118	Incisional ventral hernia with gangrene	gangrene	complication
6858901000006119	Incisional hernia of anterior abdominal wall with gangrene	gangrene	complication
6858911000006116	Incisional ventral hernia with obstruction and gangrene	gangrene	complication
6858921000006112	Incisional hernia of anterior abdominal wall with obstruction and gangrene	gangrene	complication
6858931000006110	Ventral incisional hernia of anterior abdominal wall without obstruction AND without gangrene	gangrene	complication
6872731000006112	Recurrent hernia of anterior abdominal wall with gangrene	gangrene	complication
6872741000006119	Recurrent ventral hernia with gangrene	gangrene	complication
6872811000006110	Recurrent ventral incisional hernia with gangrene	gangrene	complication
6872821000006119	Recurrent incisional hernia of anterior abdominal wall with gangrene	gangrene	complication
6961081000006118	Gangrene associated with type 1 diabetes mellitus	gangrene	complication
6961091000006115	Gangrene associated with type I diabetes mellitus	gangrene	complication
6961101000006114	Diabetes type 1 with gangrene	gangrene	complication
6975211000006112	Gangrene associated with type 2 diabetes mellitus	gangrene	complication
6975221000006116	Gangrene associated with type II diabetes mellitus	gangrene	complication
6987011000006115	Gangrene associated with diabetes mellitus	gangrene	complication
7092671000006113	Recurrent inguinal hernia with gangrene	gangrene	complication
7255161000006117	Progressive cutaneous gangrene	gangrene	complication
7352015	Bilateral recurrent femoral hernia with gangrene	gangrene	complication
7362701000006111	Gangrene of buttock	gangrene	complication
7376431000006116	Streptococcal gangrene	gangrene	complication
7529201000006118	Gas gangrene of lower limb	gangrene	complication
7529211000006115	Gas gangrene of upper limb	gangrene	complication
76457017	Femoral hernia with gangrene	gangrene	complication
7691601000006118	Gangrene due to arterial insufficiency	gangrene	complication
7693401000006119	Gangrene of colostomy	gangrene	complication
771351000006111	Insulin dependent diabetes mellitus with gangrene	gangrene	complication
7839791000006117	Gangrene co-occurrent and due to parastomal hernia	gangrene	complication
7981721000006118	Gangrene due to atherosclerosis of native artery of limb	gangrene	complication
798481000006110	Gangrene - intestine	gangrene	complication
798761000006112	Gas gangrene	gangrene	complication
8032061000006113	Gangrene due to peripheral vascular disease	gangrene	complication
8088051000006115	Gangrene due to Raynaud disease	gangrene	complication
8088071000006113	Gangrene due to secondary Raynaud phenomenon	gangrene	complication
84331000006112	Type 1 diabetes mellitus with gangrene	gangrene	complication
84511000006112	Type 2 diabetes mellitus with gangrene	gangrene	complication
84701000006115	Type I diabetes mellitus with gangrene	gangrene	complication
84881000006119	Type II diabetes mellitus with gangrene	gangrene	complication
88895015	Bilateral recurrent inguinal hernia with gangrene	gangrene	complication
913621000006112	Insulin dependent diabetes mellitus with gangrene	gangrene	complication
94252016	Diaphragmatic hernia with gangrene	gangrene	complication
9837051000006111	Gangrene of right lower limb due to atherosclerosis	gangrene	complication
9837071000006118	Gangrene of left lower limb due to atherosclerosis	gangrene	complication
9873561000006113	Gangrene of finger of left hand	gangrene	complication
9873571000006118	Gangrene of finger of right hand	gangrene	complication
9873991000006110	Gangrene of toe of left foot	gangrene	complication
9874011000006115	Gangrene of toe of right foot	gangrene	complication
9874101000006119	Gangrene of right foot	gangrene	complication
9874111000006116	Gangrene of left foot	gangrene	complication
115847018	Hidradenitis	Hydradenitis	complication
2795801000006111	Hidradenitis suppurativa of anus	Hydradenitis	complication
3464511000006112	Hidradenitis axillaris	Hydradenitis	complication
3464541000006111	Suppurative hidradenitis	Hydradenitis	complication
5125931000006110	Neutrophilic eccrine hidradenitis	Hydradenitis	complication
6670461000006118	Retro-auricular cysts (hidradenitis)	Hydradenitis	complication
6670471000006113	Axillary hidradenitis suppurativa	Hydradenitis	complication
6670481000006111	Anogenital hidradenitis suppurativa	Hydradenitis	complication
6670491000006114	Vulval hidradenitis suppurativa	Hydradenitis	complication
6684431000006111	Neutrophilic eccrine hidradenitis due to cytotoxic therapy	Hydradenitis	complication
6684441000006118	Neutrophilic eccrine hidradenitis caused by cytotoxic therapy	Hydradenitis	complication
6694021000006118	Follicular occlusion triad - hidradenitis, acne conglobata, dissecting cellulitis of scalp	Hydradenitis	complication
6694041000006113	Follicular occlusion tetrad - hidradenitis, acne conglobata, dissecting cellulitis, pilonidal sinus	Hydradenitis	complication
855271000006114	Hydradenitis suppurativa	Hydradenitis	complication
98642019	Hidradenitis suppurativa	Hydradenitis	complication
197552011	Acute lymphadenitis	lymphadenitis	complication
308378019	Acute lymphadenitis of trunk	lymphadenitis	complication
308379010	Acute lymphadenitis of upper limb	lymphadenitis	complication
308380013	Acute lymphadenitis of lower limb	lymphadenitis	complication
308381012	Acute lymphadenitis of face, head and neck	lymphadenitis	complication
108199012	Tropical pyomyositis	myositis	complication
117800011	Traumatic myositis ossificans	myositis	complication
12042671000006115	Juvenile overlap myositis	myositis	complication
12466821000006119	[X]Dermatopolymyositis, unspecified	myositis	complication
12717441000006116	Myalgia and myositis unspecified	myositis	complication
12717451000006119	Myalgia or myositis NOS	myositis	complication
12725021000006119	Myalgia and myositis unspecified	myositis	complication
12725721000006117	Myalgia or myositis NOS	myositis	complication
133866014	Orbital myositis	myositis	complication
137233019	Progressive myositis ossificans	myositis	complication
143230018	Poikilodermatomyositis	myositis	complication
1776211019	Dermatomyositis	myositis	complication
1784692011	Juvenile dermatomyositis	myositis	complication
2517761000006112	Childhood type dermatomyositis	myositis	complication
2554211000006118	Myositis ossificans associated with dermato / polymyositis	myositis	complication
2603711000006111	Atrophic myositis	myositis	complication
2784531000006115	Maxillary myositis	myositis	complication
2806381000006118	Alcoholic myositis	myositis	complication
2977611000006116	Infectious myositis	myositis	complication
2988391000006111	Bacterial myositis	myositis	complication
3005741000006110	Neuromyositis	myositis	complication
3005751000006112	PM - Polymyositis	myositis	complication
301719013	Lung disease with polymyositis	myositis	complication
3041761000006119	Excision of myositis ossificans of hand	myositis	complication
311572016	Infective myositis-neck	myositis	complication
311573014	Infective myositis-back	myositis	complication
311574015	Infective myositis-shoulder	myositis	complication
311575019	Infective myositis-arm	myositis	complication
311576018	Infective myositis-forearm	myositis	complication
311577010	Infective myositis-hand	myositis	complication
311578017	Infective myositis-pelvis	myositis	complication
311579013	Infective myositis-thigh	myositis	complication
311580011	Infective myositis-leg	myositis	complication
311581010	Infective myositis-foot	myositis	complication
311616019	Myositis in sarcoidosis	myositis	complication
311696015	Myalgia and myositis unspecified	myositis	complication
311701010	Myositis	myositis	complication
311702015	Fibromyositis	myositis	complication
311704019	Myalgia or myositis NOS	myositis	complication
312580013	[X]Other dermatomyositis	myositis	complication
312591018	[X]Dermatopolymyositis, unspecified	myositis	complication
312633011	[X]Other myositis	myositis	complication
312639010	[X]Myositis in bacterial diseases classified elsewhere	myositis	complication
312642016	[X]Myositis in sarcoidosis classified elsewhere	myositis	complication
3217821000006114	Myositis ossificans	myositis	complication
3350901000006113	Necrotizing myositis	myositis	complication
3350911000006111	Necrotising myositis	myositis	complication
3408581000006113	Myositis fibrosa	myositis	complication
3490541000006119	Parasitic myositis	myositis	complication
3514740017	Myositis caused by Mycobacterium tuberculosis	myositis	complication
3514741018	Tuberculous myositis	myositis	complication
3532627010	Juvenile polymyositis	myositis	complication
3558631000006111	Tropical myositis	myositis	complication
3558641000006118	Pyomyositis	myositis	complication
359459016	Dermatopolymyositis in neoplastic disease	myositis	complication
3653361000006114	Myositis ossificans traumatica	myositis	complication
3653371000006119	Myositis ossificans circumscripta	myositis	complication
3676291000006116	Inclusion body myositis	myositis	complication
3676301000006115	IBM - Inclusion body myositis	myositis	complication
376791000006111	[X]Dermato(poly)myositis in neoplastic disease CE	myositis	complication
3808741000006118	Clostridial myositis	myositis	complication
3845831000006116	Diffuse progressive ossifying polymyositis	myositis	complication
3845871000006118	Myositis ossificans progressiva	myositis	complication
3854961000006116	Epidemic myositis	myositis	complication
3904271000006115	Poikilodermatomyositis	myositis	complication
399391000006113	[X]Myositis in other infectious diseases CE	myositis	complication
399401000006110	[X]Myositis in protozoal and parasitic infections CE	myositis	complication
4015831000006114	Lingual myositis	myositis	complication
4062071000006112	Masticatory myositis	myositis	complication
4162311000006110	Proliferative myositis	myositis	complication
4200011000006114	Clostridial myositis/myonecrosis	myositis	complication
4279991000006116	Polymyositis/scleroderma (PM-SCL) extractable nuclear antibody	myositis	complication
4782441000006114	Lung disease co-occurrent with polymyositis	myositis	complication
4782451000006111	Polymyositis with pulmonary involvement	myositis	complication
4785801000006118	Excision of myositis ossificans	myositis	complication
4817231000006116	Infective myositis of neck	myositis	complication
4817251000006111	Infective myositis of back	myositis	complication
4817271000006118	Infective myositis of shoulder	myositis	complication
4817291000006117	Infective myositis of upper arm	myositis	complication
4817311000006118	Infective myositis of forearm	myositis	complication
4817331000006112	Infective myositis of hand	myositis	complication
4817351000006117	Infective myositis of pelvis	myositis	complication
4817371000006110	Infective myositis of thigh	myositis	complication
4817391000006111	Infective myositis of lower leg	myositis	complication
4817411000006111	Infective myositis of foot	myositis	complication
49663011	Infective myositis	myositis	complication
5028321000006113	Acute orbital myositis	myositis	complication
5065871000006115	Acute sarcoid polymyositis	myositis	complication
50767015	Purulent myositis	myositis	complication
50768013	Suppurative myositis	myositis	complication
5128181000006118	Dermatomyositis sine myositis	myositis	complication
5128191000006115	Amyopathic dermatomyositis	myositis	complication
5128201000006117	Sclerodermatomyositis	myositis	complication
5141001000006116	Polymyositis with malignant disease	myositis	complication
5141011000006118	Polymyositis associated with autoimmune disease	myositis	complication
5141021000006114	Drug-induced polymyositis	myositis	complication
5141031000006112	Dermatomyositis with malignant disease	myositis	complication
5143481000006115	Viral myositis	myositis	complication
5143491000006117	Benign acute myositis	myositis	complication
5143551000006112	Fungal myositis	myositis	complication
5143561000006114	Protozoal myositis	myositis	complication
5143571000006119	Cestode myositis	myositis	complication
5143581000006116	Cysticercosis myositis	myositis	complication
5143601000006114	Hydatidosis myositis	myositis	complication
5143611000006112	Echinococcosis myositis	myositis	complication
5143621000006116	Nematode myositis	myositis	complication
5143631000006118	Trichinosis myositis	myositis	complication
5143651000006113	Toxocariasis myositis	myositis	complication
5143661000006110	Focal nodular myositis	myositis	complication
5143671000006115	Localised nodular myositis	myositis	complication
5143681000006117	Localized nodular myositis	myositis	complication
5143691000006119	Eosinophilic polymyositis	myositis	complication
5143721000006112	Myositis ossificans associated with burns	myositis	complication
52463013	Polymyositis	myositis	complication
5420601000006117	Polymyositis-scleroderma antibody	myositis	complication
5501621000006119	Chronic orbital myositis	myositis	complication
5650521000006110	Idiopathic polymyositis	myositis	complication
5650531000006113	Idiopathic dermatomyositis	myositis	complication
5730661000006114	Myalgia/myositis - multiple	myositis	complication
5730671000006119	Myalgia/myositis - shoulder	myositis	complication
5730681000006116	Myalgia/myositis - upper arm	myositis	complication
5730691000006118	Myalgia/myositis - forearm	myositis	complication
5730701000006118	Myalgia/myositis - hand	myositis	complication
5730711000006115	Myalgia/myositis -pelvis/thigh	myositis	complication
5730721000006111	Myalgia/myositis - lower leg	myositis	complication
5730731000006114	Myalgia/myositis - ankle/foot	myositis	complication
614691000006113	Dermatopolymyositis, unspecified	myositis	complication
6342061000006117	Eosinophilic myositis	myositis	complication
6566131000006119	Polymyositis with skin involvement	myositis	complication
6566141000006112	DM - Dermatomyositis	myositis	complication
6665201000006115	Adult onset dermatomyositis	myositis	complication
6684301000006112	Drug-induced dermatomyositis	myositis	complication
6839012	Polymyositis ossificans	myositis	complication
7265011000006111	Paraneoplastic myositis	myositis	complication
7284941000006112	Autoimmune myositis	myositis	complication
7559371000006119	Idiopathic inflammatory myositis	myositis	complication
8091271000006113	Myositis ossificans of ankle due to burn	myositis	complication
8091301000006110	Myositis ossificans of foot due to burn	myositis	complication
8091331000006119	Myositis ossificans of forearm due to burn	myositis	complication
8091361000006111	Myositis ossificans of hand due to burn	myositis	complication
8091381000006118	Myositis ossificans of lower leg due to burn	myositis	complication
8091401000006118	Myositis ossificans of shoulder due to burn	myositis	complication
8091421000006111	Myositis ossificans of thigh due to burn	myositis	complication
8091441000006116	Myositis ossificans of upper arm due to burn	myositis	complication
8092571000006119	Disorder of respiratory system due to dermatomyositis	myositis	complication
8096461000006112	Myositis ossificans of multiple sites due to burn	myositis	complication
8100511000006115	Juvenile dermatomyositis co-occurrent with respiratory involvement	myositis	complication
8320741000006110	Myositis of unknown aetiology	myositis	complication
8320761000006114	Polymyositis/scleroderma overlap syndrome	myositis	complication
8467521000006110	Toxoplasma myositis	myositis	complication
891671000006116	Myalgia/myositis - ankle/foot	myositis	complication
891681000006118	Myalgia/myositis - lower leg	myositis	complication
891691000006115	Myalgia/myositis -pelvis/thigh	myositis	complication
891701000006115	Myalgia/myositis - hand	myositis	complication
891711000006117	Myalgia/myositis - fore-arm	myositis	complication
891721000006113	Myalgia/myositis - upper arm	myositis	complication
891731000006111	Myalgia/myositis - shoulder	myositis	complication
891741000006118	Myalgia/myositis - multiple	myositis	complication
891751000006116	Myalgia/myositis NOS	myositis	complication
891761000006119	Myalgia/myositis - NOS	myositis	complication
93019012	Interstitial myositis	myositis	complication
496327019	Necrotising fasciitis	necrotising fasciitis	complication
5121141000006117	Necrotising fasciitis of scrotum and perineum	necrotising fasciitis	complication
6672121000006116	Neonatal necrotising fasciitis	necrotising fasciitis	complication
7376421000006119	Streptococcal necrotising fasciitis	necrotising fasciitis	complication
7376471000006118	Necrotising fasciitis due to Streptococcus pyogenes	necrotising fasciitis	complication
7376481000006115	Type II necrotising fasciitis	necrotising fasciitis	complication
7376501000006113	Necrotising fasciitis caused by Streptococcus pyogenes	necrotising fasciitis	complication
7837691000006116	Polymicrobial necrotising fasciitis	necrotising fasciitis	complication
7978071000006118	Necrotising fasciitis caused by microorganism	necrotising fasciitis	complication
109408010	Orbital osteomyelitis	osteomyelitis	complication
110702011	Chronic osteomyelitis of multiple sites	osteomyelitis	complication
111860018	Subacute osteomyelitis	osteomyelitis	complication
12114211000006119	Chronic osteomyelitis of right tibia	osteomyelitis	complication
12114221000006110	Right tibial chronic osteomyelitis	osteomyelitis	complication
12114231000006113	Chronic osteomyelitis of left tibia	osteomyelitis	complication
12114241000006115	Left tibial chronic osteomyelitis	osteomyelitis	complication
12270011	Salmonella osteomyelitis	osteomyelitis	complication
123091000006110	Subacute osteomyelitis	osteomyelitis	complication
123111000006118	Subacute osteomyelitis-cervical spine	osteomyelitis	complication
123121000006114	Subacute osteomyelitis-coccyx	osteomyelitis	complication
123131000006112	Subacute osteomyelitis-lumbar spine	osteomyelitis	complication
123141000006119	Subacute osteomyelitis-sacrum	osteomyelitis	complication
123151000006117	Subacute osteomyelitis-thoracic spine	osteomyelitis	complication
1234478019	Acute osteomyelitis-pelvis	osteomyelitis	complication
12724931000006116	Unspecified osteomyelitis of multiple sites	osteomyelitis	complication
12724941000006114	Unspecified osteomyelitis NOS	osteomyelitis	complication
12727521000006118	Unspecified osteomyelitis of the upper arm	osteomyelitis	complication
12727911000006116	Unspecified osteomyelitis of the hand	osteomyelitis	complication
12727921000006112	Unspecified osteomyelitis of the ankle and foot	osteomyelitis	complication
12729161000006110	Unspecified osteomyelitis	osteomyelitis	complication
12729641000006116	Unspecified osteomyelitis of the pelvic region and thigh	osteomyelitis	complication
12729651000006119	Unspecified osteomyelitis of the lower leg	osteomyelitis	complication
12730401000006112	Unspecified osteomyelitis of the shoulder region	osteomyelitis	complication
12732921000006113	Unspecified osteomyelitis of the forearm	osteomyelitis	complication
1494966011	Acute osteomyelitis of the upper arm	osteomyelitis	complication
1494968012	Thigh acute osteomyelitis	osteomyelitis	complication
1495531012	Acute osteomyelitis of the hand	osteomyelitis	complication
1495654011	Chronic osteomyelitis of the hand	osteomyelitis	complication
220981000000110	Osteomyelitis of jaw	osteomyelitis	complication
235301000006118	Periostitis without osteomyelitis, of multiple sites	osteomyelitis	complication
235311000006115	Periostitis without osteomyelitis, of other specified site	osteomyelitis	complication
235321000006111	Periostitis without osteomyelitis, of the pelvic region and thigh	osteomyelitis	complication
235331000006114	Periostitis without osteomyelitis, of the ankle and foot	osteomyelitis	complication
235371000006112	Periostitis without osteomyelitis, of the shoulder region	osteomyelitis	complication
235381000006110	Periostitis without osteomyelitis, of the upper arm	osteomyelitis	complication
235391000006113	Periostitis without osteomyelitis, of unspecified site	osteomyelitis	complication
237641000006118	Acute osteomyelitis of pelvic region	osteomyelitis	complication
2471514017	Acute osteomyelitis	osteomyelitis	complication
2523331000006119	Osteomyelitis of femur	osteomyelitis	complication
2620741000006114	Acute osteomyelitis of shoulder	osteomyelitis	complication
2641661000006110	Osteomyelitis of pelvic region	osteomyelitis	complication
2662171000006114	Acute osteomyelitis of hand	osteomyelitis	complication
2711151000006117	Chronic osteomyelitis of hand	osteomyelitis	complication
2770371000006113	Osteomyelitis of forearm	osteomyelitis	complication
2812251000006116	Abscess of periosteum without osteomyelitis	osteomyelitis	complication
2835781000006115	Osteomyelitis of lower leg	osteomyelitis	complication
2894961000006115	Osteomyelitis of petrous bone	osteomyelitis	complication
311775017	Acute osteomyelitis of unspecified site	osteomyelitis	complication
311785016	Acute osteomyelitis of the lower leg	osteomyelitis	complication
311790018	Acute osteomyelitis of other specified site	osteomyelitis	complication
311792014	Acute osteomyelitis-cervical spine	osteomyelitis	complication
311793016	Acute osteomyelitis-thoracic spine	osteomyelitis	complication
311794010	Acute osteomyelitis-lumbar spine	osteomyelitis	complication
311795011	Acute osteomyelitis-sacrum	osteomyelitis	complication
311796012	Acute osteomyelitis-coccyx	osteomyelitis	complication
311797015	Acute osteomyelitis-clavicle	osteomyelitis	complication
311798013	Acute osteomyelitis-scapula	osteomyelitis	complication
311799017	Acute osteomyelitis-humerus	osteomyelitis	complication
311800018	Acute osteomyelitis-radius	osteomyelitis	complication
311801019	Acute osteomyelitis-ulna	osteomyelitis	complication
311802014	Acute osteomyelitis-carpal bone	osteomyelitis	complication
311803016	Acute osteomyelitis-metacarpal	osteomyelitis	complication
311804010	Acute osteomyelitis-phalanx of finger/thumb	osteomyelitis	complication
311805011	Acute osteomyelitis-femur	osteomyelitis	complication
311806012	Acute osteomyelitis-patella	osteomyelitis	complication
311807015	Acute osteomyelitis-tibia	osteomyelitis	complication
311808013	Acute osteomyelitis-fibula	osteomyelitis	complication
311809017	Acute osteomyelitis-calcaneum	osteomyelitis	complication
311810010	Acute osteomyelitis-talus	osteomyelitis	complication
311811014	Acute osteomyelitis of foot	osteomyelitis	complication
311812019	Acute osteomyelitis-metatarsal	osteomyelitis	complication
311813012	Acute osteomyelitis-phalanx of toe	osteomyelitis	complication
311815017	Acute haematogenous osteomyelitis	osteomyelitis	complication
311816016	Acute osteomyelitis NOS	osteomyelitis	complication
311823015	Chronic osteomyelitis of unspecified site	osteomyelitis	complication
311824014	Chronic osteomyelitis of the shoulder region	osteomyelitis	complication
311825010	Chronic osteomyelitis of the upper arm	osteomyelitis	complication
311826011	Chronic osteomyelitis of the forearm	osteomyelitis	complication
311832018	Chronic osteomyelitis of the lower leg	osteomyelitis	complication
311837012	Chronic osteomyelitis of other specified site	osteomyelitis	complication
311839010	Chronic osteomyelitis-cervical spine	osteomyelitis	complication
311840012	Chronic osteomyelitis-thoracic spine	osteomyelitis	complication
311841011	Chronic osteomyelitis-lumbar spine	osteomyelitis	complication
311842016	Chronic osteomyelitis-sacrum	osteomyelitis	complication
311843014	Chronic osteomyelitis-coccyx	osteomyelitis	complication
311851012	Chronic osteomyelitis NOS	osteomyelitis	complication
311855015	Unspecified osteomyelitis of unspecified site	osteomyelitis	complication
311856019	Unspecified osteomyelitis of the shoulder region	osteomyelitis	complication
311857011	Unspecified osteomyelitis of the upper arm	osteomyelitis	complication
311858018	Unspecified osteomyelitis of the forearm	osteomyelitis	complication
311859014	Unspecified osteomyelitis of the hand	osteomyelitis	complication
311860016	Unspecified osteomyelitis of the pelvic region and thigh	osteomyelitis	complication
311861017	Unspecified osteomyelitis of the lower leg	osteomyelitis	complication
311862012	Osteomyelitis of ankle AND/OR foot	osteomyelitis	complication
311863019	Unspecified osteomyelitis of other specified site	osteomyelitis	complication
311864013	Unspecified osteomyelitis of multiple sites	osteomyelitis	complication
311889019	Osteomyelitis of vertebra	osteomyelitis	complication
311893013	Unspecified osteomyelitis NOS	osteomyelitis	complication
311894019	Periostitis without osteomyelitis	osteomyelitis	complication
311898016	Periostitis without osteomyelitis, of the forearm	osteomyelitis	complication
311899012	Periostitis without osteomyelitis, of the hand	osteomyelitis	complication
311905012	Periostitis without osteomyelitis-cervical spine	osteomyelitis	complication
311906013	Periostitis without osteomyelitis-thoracic spine	osteomyelitis	complication
311907016	Periostitis without osteomyelitis-lumbar spine	osteomyelitis	complication
311908014	Periostitis without osteomyelitis-sacrum	osteomyelitis	complication
311909018	Periostitis without osteomyelitis-coccyx	osteomyelitis	complication
311910011	Periostitis without osteomyelitis NOS	osteomyelitis	complication
312695018	[X]Other acute osteomyelitis	osteomyelitis	complication
312697014	[X]Other chronic haematogenous osteomyelitis	osteomyelitis	complication
312698016	[X]Other chronic osteomyelitis	osteomyelitis	complication
312699012	[X]Other osteomyelitis	osteomyelitis	complication
3305081000006119	Periostosis without osteomyelitis	osteomyelitis	complication
3366971000006113	Osteomyelitis of shoulder region	osteomyelitis	complication
3387501000006111	Sclerosing nonsuppurative osteomyelitis of jaw	osteomyelitis	complication
3399751000006113	Focal sclerosing osteomyelitis	osteomyelitis	complication
3454671000006114	Tuberculous osteomyelitis	osteomyelitis	complication
3477151000006115	OSTM - Osteomyelitis	osteomyelitis	complication
3477161000006118	OM - Osteomyelitis	osteomyelitis	complication
3485871000006119	SAPHO - Synovitis, acne, pustulosis palmaris, hyperostosis, osteomyelitis syndrome	osteomyelitis	complication
3485881000006116	Synovitis acne pustulosis hyperostosis osteomyelitis syndrome	osteomyelitis	complication
3491241000006113	Bacterial osteomyelitis	osteomyelitis	complication
3500501000006111	Osteomyelitis of hand	osteomyelitis	complication
3526554014	Osteomyelitis of left hand	osteomyelitis	complication
3526556011	Osteomyelitis of right hand	osteomyelitis	complication
3526559016	Osteomyelitis of left shoulder	osteomyelitis	complication
3526563011	Osteomyelitis of right shoulder	osteomyelitis	complication
3526566015	Osteomyelitis of left tibia	osteomyelitis	complication
3526568019	Osteomyelitis of right tibia	osteomyelitis	complication
3527000010	Chronic osteomyelitis of right femur	osteomyelitis	complication
3527005017	Chronic osteomyelitis of right ankle	osteomyelitis	complication
3527008015	Chronic osteomyelitis of left femur	osteomyelitis	complication
3527013016	Chronic osteomyelitis of left ankle	osteomyelitis	complication
3527719014	Osteomyelitis of left ankle	osteomyelitis	complication
3527720015	Osteomyelitis of right ankle	osteomyelitis	complication
3527726014	Osteomyelitis of left femur	osteomyelitis	complication
3527728010	Osteomyelitis of right femur	osteomyelitis	complication
3595071000006116	Subacute osteomyelitis with or without periostitis	osteomyelitis	complication
359767013	Foot - acute osteomyelitis	osteomyelitis	complication
359768015	Ankle - acute osteomyelitis	osteomyelitis	complication
359772016	Foot - chronic osteomyelitis	osteomyelitis	complication
359773014	Ankle - chronic osteomyelitis	osteomyelitis	complication
359774015	Thigh - chronic osteomyelitis	osteomyelitis	complication
359775019	Pelvis - chronic osteomyelitis	osteomyelitis	complication
359776018	Chronic multifocal osteomyelitis	osteomyelitis	complication
359778017	Chronic osteomyelitis with draining sinus	osteomyelitis	complication
3724181000006113	Osteomyelitis of upper arm	osteomyelitis	complication
3733991000006114	Sclerosing osteomyelitis of GarrÃ©	osteomyelitis	complication
3734001000006117	Sclerosing osteomyelitis of Garre	osteomyelitis	complication
3734021000006110	Proliferative Garre's osteomyelitis	osteomyelitis	complication
3734031000006113	Chronic sclerosing nonsuppurative osteomyelitis	osteomyelitis	complication
3737551000006118	Craniectomy for osteomyelitis	osteomyelitis	complication
3737561000006116	Excision of area of cranial osteomyelitis	osteomyelitis	complication
3809451000006118	Acute osteomyelitis of pelvis	osteomyelitis	complication
3862001000006119	Neonatal osteomyelitis of jaw	osteomyelitis	complication
3870281000006111	Suppurative osteomyelitis of jaw	osteomyelitis	complication
3952151000006119	Radical resection of sternum for osteomyelitis	osteomyelitis	complication
3987151000006113	Osteomyelitis of multiple sites	osteomyelitis	complication
400320011	Acute osteomyelitis of the pelvic region and thigh	osteomyelitis	complication
400321010	Acute osteomyelitis of the ankle and foot	osteomyelitis	complication
400322015	Chronic osteomyelitis of the pelvic region and thigh	osteomyelitis	complication
400323013	Chronic osteomyelitis of the ankle and foot	osteomyelitis	complication
400324019	Osteomyelitis	osteomyelitis	complication
4056381000006116	Osteomyelitis of cranium	osteomyelitis	complication
4056391000006118	Osteomyelitis of skull	osteomyelitis	complication
4056401000006116	Acute osteomyelitis of cranium	osteomyelitis	complication
4056411000006118	Acute osteomyelitis of skull	osteomyelitis	complication
4056421000006114	Chronic osteomyelitis of cranium	osteomyelitis	complication
4056431000006112	Chronic osteomyelitis of skull	osteomyelitis	complication
4162341000006114	Diffuse sclerosing osteomyelitis	osteomyelitis	complication
4162351000006111	Osteomyelitis of facial bone	osteomyelitis	complication
4162361000006113	Osteomyelitis of frontal bone	osteomyelitis	complication
4162371000006118	Osteomyelitis of zygomatic bone	osteomyelitis	complication
4162381000006115	Osteomyelitis of sphenoid bone	osteomyelitis	complication
4162391000006117	Osteomyelitis of temporal bone	osteomyelitis	complication
4162401000006115	Osteomyelitis of nasal-orbit complex	osteomyelitis	complication
4162411000006117	Osteomyelitis of nasal-orbital complex	osteomyelitis	complication
4162421000006113	Acute osteomyelitis of facial bone	osteomyelitis	complication
4162431000006111	Acute osteomyelitis of frontal bone	osteomyelitis	complication
4162441000006118	Acute osteomyelitis of zygomatic bone	osteomyelitis	complication
4162451000006116	Acute osteomyelitis of sphenoid bone	osteomyelitis	complication
4162461000006119	Acute osteomyelitis of temporal bone	osteomyelitis	complication
4162471000006114	Acute osteomyelitis of nasal-orbit complex	osteomyelitis	complication
4162481000006112	Chronic osteomyelitis of frontal bone	osteomyelitis	complication
4162491000006110	Chronic osteomyelitis of zygomatic bone	osteomyelitis	complication
4162501000006119	Chronic osteomyelitis of sphenoid bone	osteomyelitis	complication
4162511000006116	Chronic osteomyelitis of temporal bone	osteomyelitis	complication
4162521000006112	Chronic osteomyelitis of nasal-orbit complex	osteomyelitis	complication
4162531000006110	GarrÃ©'s osteomyelitis of facial bones	osteomyelitis	complication
4162541000006117	Garre's osteomyelitis of facial bones	osteomyelitis	complication
4162551000006115	GarrÃ© osteomyelitis of facial bones	osteomyelitis	complication
4162561000006118	Chronic sclerosing nonsuppurative osteomyelitis of facial bone	osteomyelitis	complication
4162571000006113	GarrÃ©'s osteomyelitis of the frontal bone	osteomyelitis	complication
4162581000006111	Garre's osteomyelitis of the frontal bone	osteomyelitis	complication
4162591000006114	GarrÃ© osteomyelitis of the frontal bone	osteomyelitis	complication
4162601000006118	Chronic sclerosing nonsuppurative osteomyelitis of frontal bone	osteomyelitis	complication
4162611000006115	GarrÃ©'s osteomyelitis of the zygomatic bone	osteomyelitis	complication
4162621000006111	Garre's osteomyelitis of the zygomatic bone	osteomyelitis	complication
4162631000006114	GarrÃ© osteomyelitis of the zygomatic bone	osteomyelitis	complication
4162641000006116	Chronic sclerosing nonsuppurative osteomyelitis of zygomatic bone	osteomyelitis	complication
4162651000006119	GarrÃ©'s osteomyelitis of the sphenoid bone	osteomyelitis	complication
4162661000006117	Garre's osteomyelitis of the sphenoid bone	osteomyelitis	complication
4162671000006112	GarrÃ© osteomyelitis of the sphenoid bone	osteomyelitis	complication
4162681000006110	Chronic sclerosing nonsuppurative osteomyelitis of sphenoid bone	osteomyelitis	complication
4162691000006113	GarrÃ©'s osteomyelitis of the temporal bone	osteomyelitis	complication
4162701000006113	Garre's osteomyelitis of the temporal bone	osteomyelitis	complication
4162711000006111	GarrÃ© osteomyelitis of the temporal bone	osteomyelitis	complication
4162721000006115	Chronic sclerosing nonsuppurative osteomyelitis of temporal bone	osteomyelitis	complication
4162731000006117	GarrÃ©'s osteomyelitis of the nasal-orbit complex	osteomyelitis	complication
4162741000006110	Garre's osteomyelitis of the nasal-orbit complex	osteomyelitis	complication
4162751000006112	GarrÃ© osteomyelitis of the nasal-orbit complex	osteomyelitis	complication
4162761000006114	Chronic sclerosing nonsuppurative osteomyelitis of nasal-orbit complex	osteomyelitis	complication
4168411000006119	GarrÃ©'s osteomyelitis of the maxilla	osteomyelitis	complication
4168431000006113	Garre's osteomyelitis of the maxilla	osteomyelitis	complication
4168441000006115	GarrÃ© osteomyelitis of the maxilla	osteomyelitis	complication
4168451000006118	Chronic sclerosing nonsuppurative osteomyelitis of maxilla	osteomyelitis	complication
4168461000006116	GarrÃ©'s osteomyelitis of mandible	osteomyelitis	complication
4168471000006111	GarrÃ© osteomyelitis of the mandible	osteomyelitis	complication
4168501000006116	Garre's osteomyelitis of mandible	osteomyelitis	complication
4168511000006118	Chronic sclerosing nonsuppurative osteomyelitis of mandible	osteomyelitis	complication
4168521000006114	Osteomyelitis of maxilla	osteomyelitis	complication
4168531000006112	Acute osteomyelitis of maxilla	osteomyelitis	complication
4168541000006119	Chronic osteomyelitis of maxilla	osteomyelitis	complication
4168551000006117	Osteomyelitis of mandible	osteomyelitis	complication
4168561000006115	Acute osteomyelitis of mandible	osteomyelitis	complication
4168571000006110	Chronic osteomyelitis of mandible	osteomyelitis	complication
458721000006119	Acute osteomyelitis of forearm	osteomyelitis	complication
458761000006113	Acute osteomyelitis of shoulder region	osteomyelitis	complication
4818311000006119	Acute osteomyelitis of lower leg	osteomyelitis	complication
4818341000006115	Acute osteomyelitis of cervical spine	osteomyelitis	complication
4818361000006116	Acute osteomyelitis of thoracic spine	osteomyelitis	complication
4818381000006114	Acute osteomyelitis of lumbar spine	osteomyelitis	complication
4818401000006114	Acute osteomyelitis of sacrum	osteomyelitis	complication
4818421000006116	Acute osteomyelitis of coccyx	osteomyelitis	complication
4818441000006111	Acute osteomyelitis of clavicle	osteomyelitis	complication
4818461000006110	Acute osteomyelitis of scapula	osteomyelitis	complication
4818471000006115	Acute osteomyelitis of humerus	osteomyelitis	complication
4818501000006110	Acute osteomyelitis of radius	osteomyelitis	complication
4818521000006117	Acute osteomyelitis of ulna	osteomyelitis	complication
4818551000006114	Acute osteomyelitis of carpal bone	osteomyelitis	complication
4818561000006111	Acute osteomyelitis of carpal bone of wrist	osteomyelitis	complication
4818581000006118	Acute osteomyelitis of metacarpal	osteomyelitis	complication
4818601000006111	Acute osteomyelitis of phalanx of hand	osteomyelitis	complication
4818611000006114	Acute osteomyelitis of femur	osteomyelitis	complication
4818651000006110	Acute osteomyelitis of patella	osteomyelitis	complication
4818661000006112	Acute osteomyelitis of tibia	osteomyelitis	complication
4818681000006119	Acute osteomyelitis of fibula	osteomyelitis	complication
4818711000006118	Acute osteomyelitis of calcaneum	osteomyelitis	complication
4818731000006112	Acute osteomyelitis of talus	osteomyelitis	complication
4818751000006117	Acute osteomyelitis of metatarsal	osteomyelitis	complication
4818771000006110	Acute osteomyelitis of phalanx of toe	osteomyelitis	complication
4818791000006111	Acute hematogenous osteomyelitis	osteomyelitis	complication
4818801000006112	Chronic osteomyelitis of shoulder	osteomyelitis	complication
4818821000006119	Chronic osteomyelitis of upper arm	osteomyelitis	complication
4818841000006114	Chronic osteomyelitis of humerus	osteomyelitis	complication
4818851000006111	Chronic osteomyelitis of forearm	osteomyelitis	complication
4818871000006118	Chronic osteomyelitis of radius and/or ulna	osteomyelitis	complication
4818881000006115	Chronic osteomyelitis of lower leg	osteomyelitis	complication
4818911000006115	Chronic osteomyelitis of cervical spine	osteomyelitis	complication
4818931000006114	Chronic osteomyelitis of thoracic spine	osteomyelitis	complication
4818951000006119	Chronic osteomyelitis of lumbar spine	osteomyelitis	complication
4818971000006112	Chronic osteomyelitis of sacrum	osteomyelitis	complication
4818991000006113	Chronic osteomyelitis of coccyx	osteomyelitis	complication
4819151000006111	Osteomyelitis of coccyx	osteomyelitis	complication
4819171000006118	Osteomyelitis of clavicle	osteomyelitis	complication
4819401000006118	Periostitis without osteomyelitis, of the pelvic region and/or thigh	osteomyelitis	complication
4819751000006110	Subacute osteomyelitis of cervical spine	osteomyelitis	complication
4819761000006112	Subacute osteomyelitis of thoracic spine	osteomyelitis	complication
4819771000006117	Subacute osteomyelitis of lumbar spine	osteomyelitis	complication
4819781000006119	Subacute osteomyelitis of sacrum	osteomyelitis	complication
4819791000006116	Subacute osteomyelitis of coccyx	osteomyelitis	complication
5035651000006115	Acute frontal sinusitis with osteomyelitis of frontal bone	osteomyelitis	complication
5143981000006113	Acute osteomyelitis of ankle	osteomyelitis	complication
5144001000006119	Chronic osteomyelitis of foot	osteomyelitis	complication
5144021000006112	Chronic osteomyelitis of ankle	osteomyelitis	complication
5144051000006115	Chronic osteomyelitis of thigh	osteomyelitis	complication
5144061000006118	Chronic osteomyelitis of femur	osteomyelitis	complication
5144081000006111	Chronic osteomyelitis of pelvic region	osteomyelitis	complication
5144091000006114	Chronic osteomyelitis of pelvis	osteomyelitis	complication
5144111000006117	CRMO - Chronic multifocal osteomyelitis	osteomyelitis	complication
5144131000006111	Draining sinus co-occurrent and due to chronic osteomyelitis	osteomyelitis	complication
5144141000006118	Chronic osteomyelitis with draining fistula	osteomyelitis	complication
54093010	Acute osteomyelitis of jaw	osteomyelitis	complication
5502781000006117	Acute osteomyelitis of pelvic region and/or thigh	osteomyelitis	complication
5502801000006118	Acute osteomyelitis of pelvic region and thigh	osteomyelitis	complication
5502811000006115	Acute osteomyelitis of pelvis and/or femur	osteomyelitis	complication
5502821000006111	Acute osteomyelitis of ankle and/or foot	osteomyelitis	complication
5502841000006116	Chronic osteomyelitis of pelvic region and/or thigh	osteomyelitis	complication
5502861000006117	Chronic osteomyelitis of ankle and/or foot	osteomyelitis	complication
5721871000006114	Acute osteomyelitis - elbow	osteomyelitis	complication
5721881000006112	Acute osteomyelitis of elbow	osteomyelitis	complication
5721891000006110	Acute osteomyelitis - hip	osteomyelitis	complication
5721911000006112	Chronic osteomyelitis - elbow	osteomyelitis	complication
5721921000006116	Chronic osteomyelitis of elbow	osteomyelitis	complication
5721931000006118	Chronic osteomyelitis - hip	osteomyelitis	complication
5721941000006111	Chronic osteomyelitis of hip	osteomyelitis	complication
5721951000006113	Chronic osteomyelitis - knee	osteomyelitis	complication
5721961000006110	Chronic osteomyelitis of knee	osteomyelitis	complication
5730831000006118	Acute osteomyelitis - knee	osteomyelitis	complication
5730841000006111	Acute osteomyelitis of knee	osteomyelitis	complication
5874101000006113	Osteomyelitis drainage	osteomyelitis	complication
6043861000006115	Chronic osteomyelitis of tibia	osteomyelitis	complication
6356961000006117	Osteomyelitis of upper limb	osteomyelitis	complication
64096017	Chronic osteomyelitis of jaw	osteomyelitis	complication
6780631000006112	Q fever osteomyelitis	osteomyelitis	complication
68341014	Chronic osteomyelitis	osteomyelitis	complication
7093641000006110	Osteomyelitis due to Staphylococcus aureus	osteomyelitis	complication
7093651000006112	Osteomyelitis caused by Staphylococcus aureus	osteomyelitis	complication
7297451000006113	Acute osteomyelitis of vertebra	osteomyelitis	complication
7302251000006119	Chronic osteomyelitis of vertebra	osteomyelitis	complication
7307651000006119	Osteomyelitis of tibia	osteomyelitis	complication
7482931000006110	H/O osteomyelitis	osteomyelitis	complication
7482941000006117	History of osteomyelitis	osteomyelitis	complication
7530641000006113	Osteomyelitis of ankle	osteomyelitis	complication
7535131000006115	Osteomyelitis of midfoot	osteomyelitis	complication
7535141000006113	Osteomyelitis of hindfoot	osteomyelitis	complication
7577461000006114	Chronic recurrent multifocal osteomyelitis, congenital dyserythropoietic anaemia and neutrophilic dermatosis	osteomyelitis	complication
7577471000006119	Chronic recurrent multifocal osteomyelitis, congenital dyserythropoietic anemia and neutrophilic dermatosis	osteomyelitis	complication
7597921000006119	Osteomyelitis of forefoot	osteomyelitis	complication
7627481000006112	Sclerosing osteomyelitis	osteomyelitis	complication
7666011000006117	Chronic osteomyelitis of ankle and/or foot with draining sinus	osteomyelitis	complication
7666021000006113	Draining sinus co-occurrent and due to chronic osteomyelitis of ankle and/or foot	osteomyelitis	complication
7666031000006111	Chronic osteomyelitis of ankle and/or foot with draining fistula	osteomyelitis	complication
7696441000006110	Osteomyelitis of sacrum	osteomyelitis	complication
7696541000006111	Chronic osteomyelitis of facial bone	osteomyelitis	complication
7726131000006112	Chronic osteomyelitis of carpal bone	osteomyelitis	complication
7726141000006119	Chronic osteomyelitis of carpal bone of wrist	osteomyelitis	complication
7776421000006118	Chronic symmetric plasma cell osteomyelitis	osteomyelitis	complication
7785851000006113	Chronic haematogenous osteomyelitis	osteomyelitis	complication
7785861000006110	Chronic hematogenous osteomyelitis	osteomyelitis	complication
7812101000006110	Pasteurella multocida osteomyelitis	osteomyelitis	complication
7812111000006113	Osteomyelitis caused by Pasteurella multocida	osteomyelitis	complication
798701000006111	Garre's sclerosing osteomyelitis	osteomyelitis	complication
8022561000006118	Osteomyelitis due to type 1 diabetes mellitus	osteomyelitis	complication
8022581000006111	Osteomyelitis due to type 2 diabetes mellitus	osteomyelitis	complication
8024181000006110	Avascular necrosis of bone as late effect of osteomyelitis	osteomyelitis	complication
8091651000006117	Chronic osteomyelitis of ankle with draining sinus	osteomyelitis	complication
8091661000006115	Draining sinus co-occurrent and due to chronic osteomyelitis of ankle	osteomyelitis	complication
8091671000006110	Chronic osteomyelitis of ankle with draining fistula	osteomyelitis	complication
8091701000006111	Chronic osteomyelitis of foot with draining sinus	osteomyelitis	complication
8091711000006114	Draining sinus co-occurrent and due to chronic osteomyelitis of foot	osteomyelitis	complication
8091721000006118	Chronic osteomyelitis of foot with draining fistula	osteomyelitis	complication
8091751000006110	Chronic osteomyelitis of femur with draining sinus	osteomyelitis	complication
8091761000006112	Draining sinus co-occurrent and due to chronic osteomyelitis of femur	osteomyelitis	complication
8091771000006117	Chronic osteomyelitis of femur with draining fistula	osteomyelitis	complication
8091801000006115	Chronic osteomyelitis of forearm with draining sinus	osteomyelitis	complication
8091811000006117	Chronic osteomyelitis of radius and/or ulna with draining sinus	osteomyelitis	complication
8091821000006113	Draining sinus co-occurrent and due to chronic osteomyelitis of forearm	osteomyelitis	complication
8091831000006111	Chronic osteomyelitis of forearm with draining fistula	osteomyelitis	complication
8091861000006119	Chronic osteomyelitis of humerus with draining sinus	osteomyelitis	complication
8091871000006114	Draining sinus co-occurrent and due to chronic osteomyelitis of humerus	osteomyelitis	complication
8091881000006112	Chronic osteomyelitis of upper arm with draining sinus	osteomyelitis	complication
8091891000006110	Chronic osteomyelitis of humerus with draining fistula	osteomyelitis	complication
8091921000006116	Chronic osteomyelitis of lower leg with draining sinus	osteomyelitis	complication
8091931000006118	Draining sinus co-occurrent and due to chronic osteomyelitis of lower leg	osteomyelitis	complication
8091941000006111	Chronic osteomyelitis of lower leg with draining fistula	osteomyelitis	complication
8091971000006115	Chronic osteomyelitis of shoulder with draining sinus	osteomyelitis	complication
8091981000006117	Draining sinus co-occurrent and due to chronic osteomyelitis of shoulder	osteomyelitis	complication
8091991000006119	Chronic osteomyelitis of shoulder with draining fistula	osteomyelitis	complication
8097081000006111	Chronic osteomyelitis of hand with draining sinus	osteomyelitis	complication
8097091000006114	Draining sinus co-occurrent and due to chronic osteomyelitis of hand	osteomyelitis	complication
823741000006111	Acute osteomyelitis of hip	osteomyelitis	complication
8452421000006115	Acute osteomyelitis of right foot	osteomyelitis	complication
8452451000006112	Acute osteomyelitis of left foot	osteomyelitis	complication
8452611000006113	Chronic osteomyelitis of right foot	osteomyelitis	complication
8452621000006117	Chronic osteomyelitis of left foot	osteomyelitis	complication
8452791000006110	Osteomyelitis of left foot	osteomyelitis	complication
8452811000006114	Osteomyelitis of right foot	osteomyelitis	complication
8465921000006113	Gonococcal osteomyelitis	osteomyelitis	complication
892051000006113	Acute osteomyelitis - shoulder	osteomyelitis	complication
892061000006110	Acute osteomyelitis - elbow	osteomyelitis	complication
892071000006115	Acute osteomyelitis - wrist	osteomyelitis	complication
892081000006117	Acute osteomyelitis - hand	osteomyelitis	complication
892091000006119	Acute osteomyelitis - hip	osteomyelitis	complication
892101000006113	Acute osteomyelitis - knee	osteomyelitis	complication
892111000006111	Acute osteomyelitis - multiple	osteomyelitis	complication
892121000006115	Chronic osteomyelitis-shoulder	osteomyelitis	complication
892131000006117	Chronic osteomyelitis - elbow	osteomyelitis	complication
892141000006110	Chronic osteomyelitis - wrist	osteomyelitis	complication
892151000006112	Chronic osteomyelitis - hand	osteomyelitis	complication
892161000006114	Chronic osteomyelitis - hip	osteomyelitis	complication
892171000006119	Chronic osteomyelitis - knee	osteomyelitis	complication
892181000006116	Chr.osteomyelitis - ankle/foot	osteomyelitis	complication
892191000006118	Chronic osteomyelitis-multiple	osteomyelitis	complication
892201000006115	Osteomyelitis NOS	osteomyelitis	complication
892211000006117	Osteomyelitis NOS - shoulder	osteomyelitis	complication
892221000006113	Osteomyelitis NOS - elbow	osteomyelitis	complication
892231000006111	Osteomyelitis NOS - wrist	osteomyelitis	complication
892241000006118	Osteomyelitis NOS - hand	osteomyelitis	complication
892251000006116	Osteomyelitis NOS - hip	osteomyelitis	complication
892261000006119	Osteomyelitis NOS - knee	osteomyelitis	complication
892271000006114	Osteomyelitis NOS - ankle/foot	osteomyelitis	complication
892281000006112	Osteomyelitis NOS - multiple	osteomyelitis	complication
892291000006110	Osteomyelitis NOS	osteomyelitis	complication
9876391000006119	Subacute osteomyelitis of right foot	osteomyelitis	complication
9876421000006110	Subacute osteomyelitis of left foot	osteomyelitis	complication
99455019	Acute osteomyelitis of multiple sites	osteomyelitis	complication
112117014	Spontaneous abortion with sepsis	sepsis	complication
12026391000006112	Early-onset neonatal sepsis	sepsis	complication
12026401000006114	Late-onset neonatal sepsis	sepsis	complication
1209801015	Sepsis due to urinary tract infection	sepsis	complication
1217028013	Sepsis due to Pseudomonas	sepsis	complication
12705331000006113	Sepsis due to Salmonella	sepsis	complication
12722491000006118	Sepsis due to urinary tract infection	sepsis	complication
12758621000006119	Urosepsis	sepsis	complication
12758631000006116	Urinary sepsis	sepsis	complication
13485161000006119	Sepsis due to disease caused by SARS-CoV-2 (severe acute respiratory syndrome coronavirus 2)	sepsis	complication
13485171000006114	Sepsis due to disease caused by COVID-19	sepsis	complication
13485181000006112	Sepsis due to disease caused by 2019 novel coronavirus	sepsis	complication
13485191000006110	Sepsis due to disease caused by Severe acute respiratory syndrome coronavirus 2	sepsis	complication
13485201000006113	Sepsis due to disease caused by 2019-nCoV (novel coronavirus)	sepsis	complication
148801000006117	Puerperal sepsis	sepsis	complication
148811000006119	Sepsis NOS following abortion/ectopic/molar pregnancy	sepsis	complication
148841000006115	Sepsis of newborn due to other+unspecified streptococci	sepsis	complication
151281010	Sepsis	sepsis	complication
1650161000000119	Biliary sepsis	sepsis	complication
1780971000006118	Urosepsis	sepsis	complication
1814271000006115	Sepsis due to Salmonella	sepsis	complication
1814301000006118	Listerial sepsis	sepsis	complication
1814321000006111	Erysipelothrix sepsis	sepsis	complication
1814351000006119	Actinomycotic sepsis	sepsis	complication
1814601000006112	Sepsis	sepsis	complication
1814621000006119	Streptococcal sepsis	sepsis	complication
1814671000006118	Other streptococcal sepsis	sepsis	complication
1814681000006115	Streptococcal sepsis, unspecified	sepsis	complication
1814711000006119	Sepsis due to other specified staphylococcus	sepsis	complication
1814721000006110	Sepsis due to staphylococcus NOS	sepsis	complication
1814741000006115	Sepsis due to anaerobes	sepsis	complication
1814751000006118	Sepsis due to Gram negative organisms	sepsis	complication
1814781000006114	Sepsis due to other Gram negative organisms	sepsis	complication
1814791000006112	Other specified sepsis	sepsis	complication
1814801000006113	Sepsis NOS	sepsis	complication
1814981000006111	Candidal sepsis	sepsis	complication
2117061000000110	Anthrax sepsis	sepsis	complication
2515711000006115	Intrauterine sepsis of fetus	sepsis	complication
2515721000006111	Congenital sepsis	sepsis	complication
2515731000006114	Intrauterine fetal sepsis	sepsis	complication
2515741000006116	Intrauterine foetal sepsis	sepsis	complication
2515751000006119	Intrauterine sepsis of foetus	sepsis	complication
2516261000006116	Sepsis during labour	sepsis	complication
2516291000006112	Sepsis during labor	sepsis	complication
2539291000006114	Viral sepsis	sepsis	complication
2544611000006118	Postpartum sepsis	sepsis	complication
2659281000006116	Bacterial sepsis	sepsis	complication
2681251000006119	Illegal termination of pregnancy with sepsis	sepsis	complication
2681261000006117	Illegal abortion with sepsis	sepsis	complication
2840966012	Neutropenic sepsis	sepsis	complication
286501019	Sepsis due to coagulase negative Staphylococcus	sepsis	complication
2890071000006115	Failed attempted termination of pregnancy with sepsis	sepsis	complication
2890081000006117	Failed attempted abortion with sepsis	sepsis	complication
2899947015	Sepsis due to Erysipelothrix	sepsis	complication
2899948013	Sepsis due to Haemophilus influenzae	sepsis	complication
2899980010	Sepsis due to Gram negative bacteria	sepsis	complication
2900059011	Sepsis due to Staphylococcus	sepsis	complication
2900063016	Sepsis due to Actinomyces	sepsis	complication
2900111014	Sepsis due to Bacillus anthracis	sepsis	complication
2900218013	Sepsis due to Listeria monocytogenes	sepsis	complication
2900354014	Sepsis due to Staphylococcus aureus	sepsis	complication
2900355010	Sepsis due to Streptococcus	sepsis	complication
2900357019	Sepsis due to Streptococcus group B	sepsis	complication
2900358012	Sepsis due to Streptococcus group D	sepsis	complication
2900359016	Sepsis due to Streptococcus pneumoniae	sepsis	complication
2900360014	Sepsis due to Streptococcus group A	sepsis	complication
2901596018	Sepsis due to Candida	sepsis	complication
2901598017	Sepsis due to anaerobic bacteria	sepsis	complication
3131551000006115	Legal termination of pregnancy with sepsis	sepsis	complication
3131561000006118	Legal abortion with sepsis	sepsis	complication
316410017	Other specified umbilical sepsis	sepsis	complication
316411018	Umbilical sepsis	sepsis	complication
316478018	Sepsis of the newborn	sepsis	complication
316480012	Sepsis of newborn due to Staphylococcus aureus	sepsis	complication
316481011	Sepsis of newborn due to Escherichia coli	sepsis	complication
316482016	Sepsis of newborn due to anaerobes	sepsis	complication
316914018	Bacterial sepsis of newborn	sepsis	complication
3257351000006119	Sepsis following molar AND/OR ectopic pregnancy	sepsis	complication
3340081000006117	Sepsis following infusion, injection, transfusion AND/OR vaccination	sepsis	complication
3401711000006118	Menosepsis	sepsis	complication
3515058013	Sepsis of neonate caused by Streptococcus pyogenes	sepsis	complication
3515061014	Sepsis of fetus caused by Streptococcus pyogenes	sepsis	complication
3515062019	Sepsis of foetus caused by Streptococcus pyogenes	sepsis	complication
3517386013	Sepsis of neonate due to Streptococcus group A	sepsis	complication
3517390010	Sepsis of fetus due to Streptococcus group A	sepsis	complication
3517391014	Sepsis of foetus due to Streptococcus group A	sepsis	complication
3597661000006111	Miscarriage with sepsis	sepsis	complication
3597681000006118	Pregnancy loss with sepsis	sepsis	complication
359981019	Congenital sepsis NOS	sepsis	complication
3609391000006113	Subsepsis hyperergia	sepsis	complication
3636838010	Sepsis caused by Klebsiella pneumoniae	sepsis	complication
3636839019	Klebsiella pneumoniae sepsis	sepsis	complication
3636841018	Sepsis caused by Acinetobacter baumannii	sepsis	complication
3745361000006119	Sepsis-associated hypotension	sepsis	complication
3755591000006116	Puerperal pelvic sepsis	sepsis	complication
402236018	Intrauterine fetal sepsis, unspecified	sepsis	complication
425941000006119	Neonatal sepsis due to Streptococcus	sepsis	complication
425951000006117	Neonatal sepsis due to Staphylococcus	sepsis	complication
4775221000006117	Gram positive sepsis	sepsis	complication
4798831000006118	Sepsis during labour, delivered	sepsis	complication
4798861000006110	Sepsis during labor, delivered	sepsis	complication
4798871000006115	Sepsis during labour with antenatal problem	sepsis	complication
4798901000006115	Sepsis during labor with antenatal problem	sepsis	complication
4801881000006113	Puerperal sepsis with postnatal complication	sepsis	complication
4837291000006114	Sepsis of newborn caused by Staphylococcus aureus	sepsis	complication
4837311000006113	Sepsis of newborn caused by Escherichia coli	sepsis	complication
4837331000006119	Sepsis of newborn caused by anaerobes	sepsis	complication
5006761000006114	Sepsis-associated encephalopathy	sepsis	complication
5006781000006116	Sepsis-associated mental obtundation	sepsis	complication
5055861000006118	Bronchial sepsis	sepsis	complication
5056091000006112	Sepsis-associated lung injury	sepsis	complication
506459019	Postoperative sepsis	sepsis	complication
5083881000006119	Sepsis-related gastritis	sepsis	complication
510257017	Sepsis due to Escherichia coli	sepsis	complication
5118101000006116	Sepsis syndrome	sepsis	complication
5118121000006114	Sepsis-associated organ dysfunction	sepsis	complication
5118131000006112	Sepsis-related gastrointestinal ulceration	sepsis	complication
5582431000006111	Sepsis-associated gastrointestinal haemorrhage	sepsis	complication
5582441000006118	Sepsis-associated gastrointestinal hemorrhage	sepsis	complication
5588921000006115	Neonatal sepsis	sepsis	complication
5588931000006117	Sepsis neonatorum	sepsis	complication
5589891000006116	Sepsis-associated myocardial dysfunction	sepsis	complication
5602531000006118	Sepsis-associated left ventricular failure	sepsis	complication
5602541000006111	Sepsis-associated right ventricular failure	sepsis	complication
5870141000006116	Dental sepsis	sepsis	complication
5982981000006114	Postprocedural intra-abdominal sepsis	sepsis	complication
5982991000006112	Intra-abdominal sepsis postprocedure	sepsis	complication
6002731000006119	Sepsis due to enterococcus	sepsis	complication
6002751000006114	Sepsis caused by enterococcus	sepsis	complication
6348361000006118	Transient respiratory distress with sepsis	sepsis	complication
6593631000006118	Sepsis-related gastrointestinal lesions	sepsis	complication
66843013	Puerperal sepsis	sepsis	complication
7100871000006118	Sepsis due to infected central venous catheter	sepsis	complication
7344571000006110	Sepsis caused by Erysipelothrix	sepsis	complication
7344591000006111	Sepsis caused by Haemophilus influenzae	sepsis	complication
7346521000006116	Sepsis caused by Candida	sepsis	complication
7346551000006113	Sepsis caused by anaerobic bacteria	sepsis	complication
7347171000006111	Sepsis caused by Staphylococcus	sepsis	complication
7347201000006110	Sepsis due to Acinetobacter	sepsis	complication
7347211000006113	Sepsis caused by Acinetobacter	sepsis	complication
7347231000006119	Sepsis caused by Actinomyces	sepsis	complication
7347251000006114	Sepsis caused by Escherichia coli	sepsis	complication
7347711000006115	Clinical sepsis	sepsis	complication
7354661000006116	Sepsis caused by Staphylococcus aureus	sepsis	complication
7354681000006114	Sepsis caused by Streptococcus	sepsis	complication
7354691000006112	Sepsis due to Streptococcus agalactiae	sepsis	complication
7354711000006110	Sepsis caused by Streptococcus agalactiae	sepsis	complication
7354721000006119	Sepsis caused by Streptococcus group B	sepsis	complication
7354741000006114	Sepsis caused by Streptococcus group D	sepsis	complication
7354761000006113	Sepsis caused by Streptococcus pneumoniae	sepsis	complication
7354771000006118	Sepsis due to Streptococcus suis	sepsis	complication
7354781000006115	Sepsis caused by Streptococcus suis	sepsis	complication
7355741000006110	Sepsis caused by Bacillus anthracis	sepsis	complication
7355761000006114	Sepsis due to Enterobacter	sepsis	complication
7355771000006119	Sepsis caused by Enterobacter	sepsis	complication
7360131000006115	Sepsis due to herpes simplex	sepsis	complication
7360141000006113	Sepsis caused by herpes simplex	sepsis	complication
7360501000006116	Sepsis due to methicillin resistant Staphylococcus aureus	sepsis	complication
7360511000006118	Sepsis caused by methicillin resistant Staphylococcus aureus	sepsis	complication
7360531000006112	Sepsis caused by Pseudomonas	sepsis	complication
7364451000006114	Sepsis caused by Gram negative bacteria	sepsis	complication
7364471000006116	Sepsis caused by Salmonella	sepsis	complication
7364481000006118	Sepsis due to Serratia	sepsis	complication
7364491000006115	Sepsis caused by Serratia	sepsis	complication
7368531000006110	Sepsis caused by Listeria monocytogenes	sepsis	complication
7371101000006113	Sepsis due to Streptococcus pyogenes	sepsis	complication
7371121000006115	Sepsis caused by Streptococcus pyogenes	sepsis	complication
7371131000006117	Sepsis caused by Streptococcus group A	sepsis	complication
7371151000006112	Sepsis caused by coagulase negative Staphylococcus	sepsis	complication
7371761000006113	Sepsis due to Haemophilus influenzae type B	sepsis	complication
7371771000006118	Sepsis caused by Haemophilus influenzae type B	sepsis	complication
7498981000006110	Induced termination of pregnancy complicated by sepsis	sepsis	complication
7498991000006113	Termination of pregnancy complicated by sepsis	sepsis	complication
7530321000006110	Sepsis in asplenic subject	sepsis	complication
7530341000006115	Sepsis associated with acquired immunodeficiency syndrome	sepsis	complication
7530351000006118	Sepsis due to fungus	sepsis	complication
7530361000006116	Fungal sepsis	sepsis	complication
7530371000006111	Sepsis caused by fungus	sepsis	complication
7530381000006114	Sepsis with cutaneous manifestations	sepsis	complication
7530391000006112	Sepsis affecting skin	sepsis	complication
7614631000006112	Sepsis due to oral infection	sepsis	complication
7710481000006114	Perinatal sepsis	sepsis	complication
7710621000006113	Perinatal sepsis caused by Streptococcus agalactiae	sepsis	complication
7710631000006111	Perinatal sepsis caused by Streptococcus group B	sepsis	complication
7710641000006118	Perinatal sepsis caused by Escherichia coli	sepsis	complication
7713761000006119	Recurrent salmonella sepsis co-occurrent with human immunodeficiency virus infection	sepsis	complication
7727161000006118	Sepsis caused by Peptostreptococcus	sepsis	complication
7727171000006113	Sepsis caused by anaerobic streptococcus	sepsis	complication
7814841000006113	Neonatal sepsis caused by Malassezia	sepsis	complication
7819671000006117	Sepsis caused by Pseudomonas aeruginosa	sepsis	complication
7819681000006119	Pseudomonas aeruginosa sepsis	sepsis	complication
7829401000006116	Acute kidney injury due to sepsis	sepsis	complication
7838231000006118	Transient neonatal neutropenia co-occurrent and due to neonatal bacterial sepsis	sepsis	complication
7954391000006112	Sepsis following obstructed labour	sepsis	complication
7954401000006114	Sepsis following obstructed labor	sepsis	complication
8039701000006117	Sepsis of newborn due to group B Streptococcus	sepsis	complication
8039711000006119	Sepsis of newborn due to Streptococcus agalactiae	sepsis	complication
8039721000006110	Sepsis of newborn caused by Streptococcus agalactiae	sepsis	complication
8039731000006113	Sepsis of newborn caused by group B Streptococcus	sepsis	complication
8039921000006112	Severe sepsis with acute organ dysfunction due to anaerobic bacteria	sepsis	complication
8039931000006110	Severe sepsis with acute organ dysfunction caused by anaerobic bacteria	sepsis	complication
8039941000006117	Severe sepsis with acute organ dysfunction due to Gram-negative bacteria	sepsis	complication
8039951000006115	Severe sepsis with acute organ dysfunction caused by Gram-negative bacteria	sepsis	complication
8039961000006118	Severe sepsis with acute organ dysfunction due to Haemophilus influenzae	sepsis	complication
8039971000006113	Severe sepsis with acute organ dysfunction caused by Haemophilus influenzae	sepsis	complication
8039991000006114	Severe sepsis with acute organ dysfunction due to Meningococcus	sepsis	complication
8040001000006112	Severe sepsis with acute organ dysfunction caused by Meningococcus	sepsis	complication
8040011000006110	Severe sepsis with acute organ dysfunction due to methicillin resistant Staphylococcus aureus	sepsis	complication
8040021000006119	Severe sepsis with acute organ dysfunction caused by methicillin resistant Staphylococcus aureus	sepsis	complication
8040031000006116	Severe sepsis with acute organ dysfunction due to methicillin susceptible Staphylococcus aureus	sepsis	complication
8040041000006114	Severe sepsis with acute organ dysfunction caused by methicillin susceptible Staphylococcus aureus	sepsis	complication
8040051000006111	Severe sepsis with acute organ dysfunction due to Pneumococcus	sepsis	complication
8040061000006113	Severe sepsis with acute organ dysfunction caused by Pneumococcus	sepsis	complication
8040071000006118	Severe sepsis with acute organ dysfunction due to Pseudomonas	sepsis	complication
8040081000006115	Severe sepsis with acute organ dysfunction caused by Pseudomonas	sepsis	complication
8040091000006117	Severe sepsis with acute organ dysfunction due to Salmonella	sepsis	complication
8040101000006111	Severe sepsis with acute organ dysfunction caused by Salmonella	sepsis	complication
8040111000006114	Severe sepsis with acute organ dysfunction due to Serratia	sepsis	complication
8040121000006118	Severe sepsis with acute organ dysfunction caused by Serratia	sepsis	complication
8040131000006115	Severe sepsis with acute organ dysfunction due to Staphylococcus	sepsis	complication
8040141000006113	Severe sepsis with acute organ dysfunction caused by Staphylococcus	sepsis	complication
8040151000006110	Severe sepsis with acute organ dysfunction due to Streptococcus	sepsis	complication
8040161000006112	Severe sepsis with acute organ dysfunction caused by Streptococcus	sepsis	complication
8042891000006110	History of sepsis	sepsis	complication
8350031000006115	Uncomplicated sepsis	sepsis	complication
8415431000006116	Severe sepsis	sepsis	complication
8415481000006115	Sepsis-related Organ Failure Assessment	sepsis	complication
8425521000006110	Acute kidney injury due to acute tubular necrosis due to sepsis	sepsis	complication
8425551000006118	Acute kidney injury due to acute tubular necrosis due to sepsis with histological evidence	sepsis	complication
8426811000006114	quick Sepsis-related Organ Failure Assessment	sepsis	complication
8467241000006117	Sepsis without acute organ dysfunction	sepsis	complication
8467251000006115	Sepsis wo acute organ dysfunction	sepsis	complication
8467341000006112	Severe sepsis with acute organ dysfunction due to Chromobacterium	sepsis	complication
8467351000006114	Severe sepsis with acute organ dysfunction due to coagulase negative Staphylococcus	sepsis	complication
8467361000006111	Severe sepsis with acute organ dysfunction due to Enterococcus	sepsis	complication
8467371000006116	Severe sepsis with acute organ dysfunction caused by Gonococcus	sepsis	complication
8467391000006115	Severe sepsis with acute organ dysfunction due to Gram-positive bacteria	sepsis	complication
8467401000006118	Severe sepsis with acute organ dysfunction caused by Gram-positive bacteria	sepsis	complication
8467411000006115	Severe sepsis with acute organ dysfunction due to Group A streptococcus	sepsis	complication
8467421000006111	Severe sepsis with acute organ dysfunction due to Group B streptococcus	sepsis	complication
894311000006116	Umbilical sepsis - perinatal	sepsis	complication
9324031000006112	Sepsis due to ectopic pregnancy	sepsis	complication
9331671000006118	Sepsis due to incomplete miscarriage	sepsis	complication
9331681000006115	Sepsis due to incomplete spontaneous abortion	sepsis	complication
